# Supplementary material for: Occlusal force is correlated with cognitive function directly as well as indirectly via food intake in community-dwelling older Japanese: From the SONIC study
Source: PLoS One. 2018 Jan 5;13(1):e0190741. doi: 10.1371/journal.pone.0190741 (PMC5755890; doi:10.1371/journal.pone.0190741)
Supplement: S2 File — Minimal dataset.xslx. (XLSX) [file pone.0190741.s003.xlsx]

## Sheet: Sheet1
Occlusal force	AGE	SEX2	MOCA_TOTAL_RAW_10	Grains	Green and yellow vegetables	Fruits	Meats
586.5	1	1	21	262.374	32.8575	113.176	23.4931
507.6	1	1	19	129.093	19.0463	3.66107	40.2064
127.3	1	2	22	78.5539	52.6662	174.782	28.4056
299.4	1	2	28	226.612	74.2311	7.73245	27.0174
325.2	1	2	23	157.936	79.366	172.318	35.9958
167	1	2	20	194.594	122.507	285.912	41.8928
853.7	1	2	25	224.48	64.5211	67.375	27.1182
409.6	1	1	26	177.154	72.7145	43.6034	36.4458
887.2	1	2	27	242.361	25.1304	69.8162	27.6932
196.9	1	2	17	231.469	30.5539	75.4242	38.2632
521.7	1	2	26	158.34	91.5164	234.374	31.4251
736.8	1	1	27	49.8085	86.9108	32.6164	76.0652
929.1	1	1	24	241.094	58.6327	5.83359	15.2398
223.7	1	2	22	212.799	84.889	164.349	24.7338
661.4	1	2	23	393.163	58.4366	20.8666	5.54002
805.1	1	2	28	290.5	52.9748	20.1097	26.342
291.8	1	2	23	92.3014	67.2838	158.816	34.3501
734.8	1	2	27	202.667	95.8331	95.6518	30.1065
291.6	1	2	25	166.66	58.4437	92.7008	33.8348
342.4	1	2	23	227.039	65.7499	71.619	45.9082
770.1	1	1	20	190.387	61.4993	75.1033	16.4929
#NULL!	1	2	24	156.473	68.231	83.5822	32.0318
169.9	1	1	23	213.923	70.618	108.029	27.6004
247	1	2	21	245.707	40.2405	200.039	9.63326
538.7	1	1	24	179.842	165.552	94.5998	45.4325
710.2	1	2	22	204.45	55.234	77.8857	29.9373
404.5	1	2	22	151.65	114.99	172.421	48.6118
1232.2	1	1	26	234.322	40.802	43.3804	68.155
584.7	1	2	27	227.61	195.059	253.068	37.4627
989.4	1	2	24	66.3515	234.706	183.019	16.5643
#NULL!	1	1	21	221.21	21.8282	90.8668	4.06377
#NULL!	1	1	23	239.674	23.1391	41.6897	14.4763
720.3	1	2	22	267.647	44.9855	58.9873	14.2764
580.3	1	1	20	324.507	29.7485	65.2918	7.02809
303.9	1	1	17	231.068	96.6925	157.781	30.5327
556.8	1	1	27	143.638	186.292	116.895	12.7659
1144.1	1	2	26	116.031	161.863	162.637	14.2967
908.4	1	2	26	159.414	123.759	55.0313	29.7627
565.2	1	2	27	279.958	90.7599	23.9964	47.4863
232.6	1	2	24	179.23	164.526	121.12	37.6248
529.6	1	2	28	209.406	101.494	232.193	38.1791
310.3	1	1	26	278.332	126.869	165.864	49.1794
909.3	1	2	21	172.298	104.541	89.137	23.332
533.5	1	2	24	340.626	33.1963	76.286	30.8787
306.4	1	2	23	162.91	93.7419	119.484	33.9857
1040	1	1	24	223.434	46.7995	100.57	32.1058
375.2	1	2	26	138.808	110.18	49.8345	77.7426
274.4	1	1	23	122.224	63.1715	33.4691	36.9182
645	1	1	21	240.221	71.789	145.652	18.1068
888.8	1	1	28	176.661	94.892	136.96	42.6674
775.1	1	2	25	288.856	55.8841	61.6461	66.1123
934.6	1	1	25	181.844	103.394	105.473	41.0129
#NULL!	1	1	22	81.1565	37.9537	50.0191	18.4861
1080.7	1	1	18	99.4393	33.9611	72.6129	35.5568
102.5	1	1	26	162.083	135.315	134.696	41.1055
206.6	1	2	23	112.359	65.1265	164.389	26.33
156.7	1	1	25	216.801	40.5454	66.5798	37.9939
974.1	1	1	28	202.658	87.0726	47.5682	46.9395
568.6	1	2	24	175.526	128.679	111.843	40.2992
416.5	1	1	22	334.789	16.2172	38.6597	34.3537
416.5	1	1	26	255.125	35.847	7.84731	13.4756
729.9	1	2	21	168.253	112.384	155.32	50.1832
98.3	1	1	29	152.49	54.9641	190.534	71.0834
1	1	1	23	252.312	29.5437	28.7771	20.2054
688.1	1	1	25	225.439	72.9323	160.075	34.7042
423.9	1	2	25	212.906	83.3962	167.816	27.7586
612.1	1	1	27	210.787	50.6812	76.4346	43.4384
456.8	1	1	28	125.71	134.332	251.367	28.1521
839	1	1	24	260.048	25.2265	13.9312	39.796
#NULL!	1	1	27	180.022	54.0227	100.94	41.9158
31.5	1	2	30	181.45	77.2213	124.825	27.8501
878.9	1	1	28	191.283	79.6412	44.5636	7.0998
209.7	1	1	25	178.942	37.7305	54.9912	21.4616
368.2	1	1	23	343.936	20.5754	12.3005	51.8764
498.6	1	2	27	202.054	72.4487	76.1077	21.4313
125.4	1	2	22	216.402	35.7226	40.9425	37.1834
719	1	1	25	128.84	57.6534	57.9486	23.3179
742	1	2	26	142.791	97.7158	210.186	53.4092
748.2	1	1	24	191.341	87.7933	6.00443	45.026
1010.9	1	2	28	103.295	117.194	175.616	62.1656
759.9	1	2	25	217.95	104.147	119.513	41.3141
556.9	1	2	24	316.351	48.2695	120.849	25.2327
456.5	1	2	24	140.157	103.302	60.1197	46.6509
782.3	1	1	25	255.228	16.34	130.784	17.8342
675.6	1	1	21	180.662	53.8633	46.9218	35.635
682.9	1	2	27	214.528	103.874	171.017	18.7287
109.3	1	2	27	212.225	83.6397	130.75	32.2429
687.1	1	1	23	236.248	61.2012	141.434	33.3423
617.3	1	1	26	134.125	103.602	61.5385	88.6081
440.1	1	1	26	302.188	56.7374	27.752	22.543
285.1	1	2	28	145.58	167.081	318.723	11.7236
501.9	1	1	25	188.193	58.0277	37.065	37.8247
715.5	1	1	26	247.521	75.4806	31.76	16.478
544	1	2	18	115.159	135.919	138.316	39.7856
740.6	1	2	22	155.286	140.162	215.332	15.9953
222.1	1	1	19	225.484	37.4738	73.2247	40.0582
270.8	1	2	26	206.436	92.205	107.826	31.0115
133.7	1	2	25	186.155	114.5	91.7847	34.073
1008.7	1	1	23	162.963	69.0098	22.756	34.1341
333.8	1	1	25	231.363	90.0229	58.4497	25.097
977.3	1	1	20	236.519	55.9094	9.64073	40.0263
1081.2	1	1	15	164.199	58.9993	55.5066	33.9566
1148.9	1	1	25	210.298	73.4398	32.5328	30.4995
877.5	1	2	23	328.422	34.8016	38.5674	38.0228
356.9	1	2	29	188.004	152.138	322.629	28.1108
1169.7	1	1	21	161.92	92.4125	44.2269	50.3539
424	1	1	26	287.209	17.7292	66.0802	21.3404
1005.4	1	1	25	287.772	34.0246	54.184	12.7414
264.8	1	1	19	340.564	24.2623	38.1107	25.8029
364.8	1	2	24	319.925	90.341	39.6427	15.242
129.8	1	2	24	208.995	58.5808	92.7687	14.9255
82.1	1	1	24	144.816	40.9281	22.8951	17.6819
207.2	1	2	22	161.964	46.1331	75.4661	51.1826
58.4	1	2	26	194.031	39.1361	121.398	21.0379
1434.4	1	1	24	110.4	55.337	137.801	47.3143
183.2	1	1	15	267.416	59.49	120.01	8.09285
939.4	1	2	20	173.387	80.7406	121.253	55.1146
478.7	1	2	24	317.646	43.4873	6.6546	47.83
975.9	1	1	25	203.957	27.5253	51.8069	19.7163
212.3	1	1	27	315.288	13.3492	29.2398	7.68588
585.8	1	2	20	68.8019	76.92	42.8647	30.1077
204.2	1	2	23	215.295	61.628	84.5359	35.8628
707.8	1	1	18	273.434	28.9446	33.3932	12.3718
723.2	1	2	23	105.273	78.6606	121.509	6.77236
255.9	1	1	18	223.772	48.6602	38.7968	55.8921
537.6	1	1	23	190.471	28.0101	50.1661	40.9322
1309.2	1	1	25	349.407	22.9994	25.5675	30.9366
336.6	1	2	25	250.921	70.9881	106.802	34.1182
511.4	1	1	21	263.477	141.345	209.581	32.8367
708.8	1	1	25	214.889	100.119	44.0082	13.167
373.9	1	2	21	216.554	81.2519	121.121	39.9236
342	1	1	20	281.951	35.2417	82.7091	38.8261
372.8	1	1	22	344.657	34.6413	13.6317	31.5868
40	1	1	24	157.456	118.001	57.0849	55.2448
273.7	1	2	23	114.833	52.0949	118.33	22.523
349.2	1	1	19	316.579	77.7591	126.97	12.5442
749.5	1	1	25	205.433	81.1011	82.5897	16.7766
710.1	1	1	24	273.354	46.5926	50.9565	36.0665
514.6	1	1	23	210.237	20.4606	0	20.1994
1055.4	1	1	28	144.601	58.6316	83.5802	22.8983
210.4	1	1	24	37.7173	88.6203	86.9225	34.6843
533.5	1	2	25	148.6	59.9962	70.8713	39.826
186.9	1	1	22	155.739	67.652	54.1966	62.1213
50.5	1	2	29	198.758	67.394	129.474	23.2734
854.2	1	1	20	173.312	88.5816	4.62165	98.2101
1162.1	1	1	25	171.481	77.0161	164.491	5.47773
224.1	1	2	23	276.618	91.0822	167.202	21.9281
1106.7	1	2	23	170.11	80.7852	173.775	33.2421
736.3	1	2	25	130.597	43.2386	86.8844	31.5533
582.8	1	1	20	234.74	199.34	249.447	18.3532
139	1	2	22	266.482	90.3235	72.6315	44.7059
336.8	1	1	27	357.015	32.0579	12.5489	25.0753
598	1	2	25	233.108	77.8805	11.8982	34.5565
527.6	1	1	18	131.126	85.4036	135.064	32.209
860.1	1	2	24	142.078	51.2516	104.404	35.3293
468.7	1	2	24	179.851	174.117	117.214	37.4079
772.9	1	2	25	132.539	95.9165	124.248	61.9241
158.6	1	1	22	223.102	53.6951	78.1898	21.6937
417.9	1	2	24	282.141	108.637	119.216	22.5269
388.7	1	2	29	149.436	108.318	64.8603	44.5572
293.6	1	2	20	196.154	176.469	45.4925	44.3682
#NULL!	1	2	19	171.282	109.817	412.277	25.742
488.6	1	1	26	221.106	86.8841	76.1371	38.6529
1006.1	1	1	21	175.497	46.7978	120.619	31.0254
#NULL!	1	1	22	209.945	131.808	58.2271	28.2044
327.6	1	1	24	224.39	81.7936	72.3502	25.9228
#NULL!	1	1	28	149.613	68.3615	157.001	37.2251
81.3	1	1	23	266.857	113.587	27.2921	17.9348
780.7	1	2	23	210.685	67.2282	81.0327	29.6276
103.2	1	2	23	205.398	59.946	76.2302	38.1091
193.1	1	1	20	379.435	1.67803	3.4047	10.2506
364.3	1	2	21	275.735	36.1277	87.5351	29.3607
413	1	1	26	123.586	35.8766	40.7956	40.4736
162.2	1	2	24	296.828	24.6311	9.7356	15.6987
863.3	1	1	22	225.376	59.4891	65.1794	36.8522
527.3	1	2	26	183.347	93.9969	219.15	55.8384
518.4	1	2	24	90.7836	304.551	179.957	31.1328
866.7	1	1	26	193.509	64.0256	114.168	31.3329
1078.9	1	1	24	204.675	63.7442	8.93342	58.8649
1008.2	1	2	23	140.786	114.2	98.99	48.0808
293	1	1	22	102.888	62.3298	70.276	26.6865
312.1	1	1	27	241.07	71.6682	42.7687	11.9142
490.9	1	2	23	184.834	62.8295	188.502	23.1632
421	1	1	22	121.469	35.6372	28.3304	40.4965
308.7	1	2	23	195.991	34.6224	84.9605	37.9372
937	1	1	20	263.616	32.0802	57.0597	13.9828
362.6	1	1	16	84.4768	78.1895	128.607	48.5516
848.8	1	1	26	303.056	82.2358	58.2995	9.0182
372.6	1	1	25	191.914	75.8407	117.528	5.40577
907.8	1	1	23	276.896	49.8652	149.239	27.4471
491.5	1	1	24	98.4879	78.7362	95.2881	35.733
48.7	1	1	28	119.99	130.483	171.703	50.3854
893.3	1	1	20	275.304	11.3557	37.8442	41.9878
499.1	1	2	25	123.453	80.4576	158.193	43.1458
562.8	1	2	23	164.671	142.733	274.147	55.3917
285	1	1	26	186.31	142.007	27.6215	19.0488
450.1	1	2	22	197.274	103.177	108.404	12.57
1242.2	1	2	27	133.347	112.476	34.1359	20.4336
410.7	1	1	22	344.347	36.1499	79.2904	7.52449
640	1	2	21	242.558	23.5395	74.744	34.8286
301	1	2	24	205.203	41.2147	202.067	30.2059
755.7	1	2	26	210.438	77.6376	78.1032	24.5957
842.3	1	2	22	189.344	89.2034	60.7872	18.9502
382.5	1	2	24	101.092	53.2182	95.6802	45.1432
371.8	1	2	26	181.777	74.6306	101.174	21.0027
842	1	2	22	181.236	89.4285	84.9095	52.8268
#NULL!	1	1	20	124.425	69.4823	19.4596	83.5614
190.1	1	2	22	187.02	66.4244	46.5352	96.015
1133.7	1	2	27	168.567	177.829	118.272	21.294
116.6	1	2	27	117.405	79.3808	83.4018	45.9455
75.6	1	1	25	138.745	107.311	109.408	33.9648
330.8	1	1	26	57.5811	74.7257	91.3452	32.8471
533.7	1	1	20	207.472	10.6672	16.466	28.1466
262.4	1	2	24	236.105	59.359	44.7637	26.2774
474.9	1	2	26	304.873	84.9414	71.9198	23.6353
387.3	1	2	28	251.561	42.1472	131.962	31.5287
658.3	1	2	26	156.736	95.0034	102.75	31.7514
517.3	1	2	28	252.261	62.744	87.3305	43.2373
621.6	1	2	27	158.693	114.859	125.972	25.2051
1146.3	1	2	23	169.63	50.5029	48.2613	26.5083
640.3	1	1	20	241.622	63.6834	60.4605	54.7143
8.5	1	2	22	191.775	53.1433	155.874	14.3494
856.6	1	1	23	180.44	28.9849	9.4516	36.3296
430.6	1	1	22	125.863	82.4687	99.6631	87.385
75.7	1	2	16	239.882	33.4606	81.4693	21.9313
225.1	1	2	29	162.21	94.5978	21.0032	42.1383
639.7	1	1	23	295.636	40.7392	24.5145	27.1369
952.9	1	1	17	229.497	46.2183	54.1827	21.7655
580.5	1	2	22	87.8329	65.4573	68.3032	46.9585
409.9	1	2	19	88.0339	75.1418	88.0339	40.7052
217.1	1	2	24	289.188	100.235	20.6869	20.5766
452	1	2	14	250.391	39.0326	40.22	43.4183
488.2	1	2	28	135.198	227.284	126.026	30.6744
103.3	1	2	29	185.811	58.1202	76.2647	58.9545
1067.6	1	1	22	220.131	58.8558	0	24.9729
467.5	1	2	20	241.671	58.7273	76.4177	41.6258
782.1	1	2	21	258.35	90.0468	89.4658	0
397.4	1	1	22	241.814	15.6173	7.6389	17.1875
1202.3	1	1	20	135.353	122.591	116.339	60.6122
352.8	1	1	21	169.503	61.7894	46.9106	19.7308
381.6	1	2	28	269.274	34.8317	98.8774	17.6972
503.2	1	1	27	308.356	19.4811	29.5405	22.1434
204.7	1	2	22	303.382	17.8598	30.731	39.1768
252.2	1	2	17	209.832	83.7419	124.725	29.2265
564.6	1	1	26	206.421	50.576	45.2025	52.0709
623.1	1	2	20	121.84	90.5193	69.6228	28.0356
104	1	1	17	149.567	36.8965	85.4668	34.4156
265.1	1	2	21	192.422	80.206	86.5361	43.4447
703.5	1	2	29	131.703	99.729	278.784	25.6249
818.3	1	1	25	228.807	49.9885	107.643	21.6462
274.2	1	2	25	176.716	80.6616	110.02	32.6114
501.8	1	2	23	203.357	93.3368	134.949	15.6865
196.8	1	1	21	175.663	65.4955	116.228	37.5925
373.9	1	1	25	391.305	32.9665	16.7924	28.955
414.9	1	2	20	33.8029	75.6108	117.01	49.6179
1263.5	1	2	28	249.295	60.0536	69.5243	24.4442
525.7	1	2	24	150.161	62.0472	84.5064	20.8368
157.6	1	2	23	170.857	185.966	165.385	19.3956
553	1	1	22	193.586	9.71491	11.9062	8.0367
235.8	1	2	22	244.845	67.5097	25.6831	45.1288
1178.2	1	1	25	80.1035	53.5202	5.67662	44.8555
588.7	1	2	24	184.052	147.324	70.5511	34.407
102.6	1	1	23	225.257	57.7339	36.0427	40.7953
1198.2	1	2	27	255.289	70.3304	43.9066	49.6961
505.8	1	1	27	265.691	6.56816	34.1602	10.2481
1030.5	1	1	16	258.578	60.6216	8.90112	31.2405
286.1	1	2	23	280.44	23.1414	36.3982	30.2266
206.7	1	2	24	111.387	55.3423	140.871	43.174
#NULL!	1	2	24	127.104	58.1624	86.0394	44.8964
930.4	1	2	22	312.652	18.4807	5.28129	4.55511
1345.9	1	2	27	215.678	75.6336	127.885	10.7313
128.8	1	1	21	234.396	54.3061	48.0813	43.2874
275.7	1	2	22	258.154	57.255	0	13.0125
709.2	1	2	28	356.731	50.5382	50.0562	9.05805
591.6	1	2	23	238.877	12.6024	6.93514	79.6014
789.2	1	1	21	278.635	46.0355	60.2345	48.8231
463.7	1	2	23	234.714	97.697	54.3821	20.4809
109.1	1	1	20	229.762	51.715	36.5088	63.224
108.9	1	2	24	163.661	86.2306	216.348	79.3302
419.6	1	1	24	222.821	127.687	50.0147	51.2025
83.1	1	2	29	80.4527	176.431	88.6914	67.5356
623.3	1	1	24	280.445	59.2662	76.2338	8.84193
117.1	1	1	21	80.3821	52.5128	59.7774	30.8227
466.5	1	2	22	233.134	32.5517	88.1013	23.6263
183.4	1	2	19	227.845	78.5712	69.8299	33.9159
766.3	1	1	21	193.97	82.4987	65.3163	20.8402
210.2	1	2	13	118.002	21.9018	25.0218	17.0707
432.8	1	2	22	218.4	41.7609	52.4726	34.895
100	1	1	22	237.129	104.359	143.248	17.7077
173	1	2	26	175.193	56.5752	49.0764	14.4009
424.9	1	2	18	289.73	29.1512	32.0822	21.7479
94.8	1	2	25	228.21	40.1998	40.2305	38.6298
284.5	1	1	20	289.813	86.9715	85.1695	11.7305
591.6	1	1	21	388.645	20.7007	23.8516	20.2184
303.9	1	1	21	296.815	44.906	68.6232	12.7116
558.4	1	2	18	227.497	51.2845	66.3025	18.5278
376.8	1	1	28	203.608	48.6634	34.6222	52.0775
549	1	2	24	150.525	59.3507	77.8793	59.9597
183.7	1	2	24	195.588	62.1458	155.565	23.4298
715	1	1	22	209.359	55.9972	114.433	21.7514
1049.8	1	2	27	228.624	65.3743	48.7262	20.1943
1108.2	1	1	27	196.49	90.5275	152.425	21.0288
1114	1	1	28	192.076	52.6181	103.781	11.8584
1039	1	2	27	149.887	108.277	75.1713	70.7673
944.1	1	2	30	180.847	80.2595	60.6546	41.4325
758.6	1	1	20	270.959	96.7719	208.99	59.2184
685.5	1	2	23	324.885	67.8288	31.1036	20.4413
284.7	1	1	24	257.258	108.006	66.2642	30.8962
758.7	1	2	26	186.611	78.3218	115.35	34.2563
115.1	1	2	29	134.594	54.42	75.619	24.2086
666.9	1	2	22	275.204	63.496	56.7469	14.2931
484.9	1	1	22	247.419	29.2503	19.7226	27.8388
260.6	1	1	23	244.723	34.7928	78.4104	40.5287
211.5	1	2	25	230.793	70.094	225.317	1.21683
171.2	1	2	26	257.89	71.6634	79.2156	27.8435
562.9	1	1	22	202.603	77.2945	57.8865	14.2562
1356	1	2	24	261.241	62.0944	158.82	7.93718
23.3	1	1	26	264.681	144.174	118.355	34.6204
171.9	1	2	25	176.256	70.0485	131.622	40.7134
222.3	1	2	27	97.767	108.376	112.392	34.2114
409	1	2	26	147.02	47.2574	95.0531	28.6942
647.3	1	1	28	266.385	95.0587	26.6326	17.2783
356.8	1	2	26	131.61	152.433	31.7275	73.8927
1382	1	1	25	85.2801	16.9765	25.9298	75.2169
523.4	1	1	24	65.2019	129.116	87.7447	31.2507
806.1	1	1	22	319.475	84.4985	12.6288	21.4116
804.4	1	2	25	184.598	47.4265	34.9462	35.7355
#NULL!	1	2	20	239.363	41.5048	48.3117	42.3094
824.5	1	1	22	238.8	21.2705	28.2676	27.6075
627.9	1	2	23	184.859	27.8678	24.9599	21.4461
624	1	1	22	187.936	40.9588	46.7647	34.5647
331.9	1	1	22	207.651	23.3015	36.8516	17.6089
80.1	1	2	24	138.46	81.2439	95.6929	56.3839
462.2	1	1	21	212.717	21.6188	18.7141	15.7665
352.9	1	2	18	357.123	31.9227	61.9926	21.7577
613.4	1	1	22	231.952	19.4322	53.9283	14.0663
346.9	1	2	23	215.806	47.8038	73.6076	23.9928
190.3	1	1	23	359.932	51.6839	14.1427	12.895
630.9	1	2	22	316.605	48.3419	46.3978	22.9669
317	1	2	24	265.441	66.9762	58.6438	33.9173
189.8	1	2	20	181.476	59.2382	193.146	28.4804
842.4	1	2	25	162.359	91.4018	160.469	26.9691
206.5	1	2	22	288.726	26.9807	50.746	20.4222
956.9	1	1	25	291.323	58.1164	12.5061	26.9343
#NULL!	1	1	22	136.54	36.2103	30.1932	19.8952
304.6	1	2	18	236.971	42.689	149.159	14.2733
746.3	1	2	26	187.591	83.291	36.2474	51.934
33.2	1	2	22	226.861	69.463	68.6088	46.7846
118.5	1	2	23	244.598	42.1091	78.8106	32.2067
696.2	1	1	18	366.124	6.90076	65.2499	12.278
457.2	1	1	21	254.164	60.1379	78.6374	14.1302
185.7	1	1	28	140.526	40.0427	80.3008	40.028
377.3	1	2	26	131.214	100.541	109.457	23.2495
719.9	1	1	21	198.163	46.9504	4.27076	30.1864
1023.4	1	1	25	208.96	17.7581	50.1509	12.6287
#NULL!	1	2	20	239.859	44.0899	106.851	18.7713
701.6	1	1	23	258.313	87.5666	8.62482	22.979
62.1	1	1	19	290.038	14.2123	5.91632	45.7227
630.5	1	2	21	187.368	54.6378	80.3005	13.5507
455.2	1	2	27	142.53	194.693	139.316	12.7092
708.9	1	1	24	121.349	67.4424	100.498	13.0395
851	1	1	21	128.436	154.351	176.39	16.8884
597.5	1	2	26	155.5	58.4381	44.991	45.01
326.1	1	1	28	301.723	56.3349	47.7145	8.5833
276.7	1	2	22	245.05	73.2686	69.2815	38.4558
465.6	1	1	26	325.349	68.5239	72.2255	18.1692
621.1	1	1	28	177.809	127.556	65.5673	18.8506
166.4	1	2	22	228.496	41.566	57.6382	22.3155
1032.6	1	2	24	213.787	45.1256	64.6018	32.3009
391.6	1	2	24	234.955	32.316	65.8614	6.40319
640.6	1	2	20	173.565	58.179	185.771	26.6556
754.1	1	1	20	256.968	42.9576	66.1645	39.6
72.4	1	2	10	166.697	38.7342	62.4745	67.105
279.2	1	2	23	256.429	36.5428	82.9657	42.9022
109.8	1	2	16	299.577	63.8706	143.687	0
765.3	1	2	23	230.203	66.5664	46.1022	32.1755
814.2	1	2	26	63.5081	109.835	47.043	41.1437
321.1	1	1	20	204.537	18.8707	45.7509	17.0651
249.7	1	1	22	207.032	61.6271	50.3333	34.4898
408.6	1	2	22	355.712	46.5775	23.6115	46.4026
397.2	1	2	24	68.347	133.738	298.151	65.8849
274.5	1	2	20	250.159	51.372	80.4083	19.0441
597.2	1	2	26	188.974	73.2883	172.865	47.7879
135.3	1	1	16	148.406	52.4488	69.245	45.1296
550.1	1	1	25	111.251	73.7672	66.7152	36.0818
40.1	1	2	18	249.258	78.6697	185.786	25.9915
731.7	1	1	22	341.571	9.43742	21.1023	21.2342
350	1	2	17	162.987	56.012	80.7808	47.5115
293.1	1	2	20	256.693	97.9742	100.59	16.1422
998	1	2	24	159.991	73.6379	85.0724	35.7082
309.4	1	2	25	117.794	65.0788	62.0668	67.5433
855.2	1	1	22	224.692	96.1115	75.3584	35.5495
835.7	1	1	25	157.327	57.6511	58.24	26.3678
557	1	1	25	142.716	95.0753	68.7349	41.5667
1029.6	1	1	12	190.011	102.845	144.392	33.8388
1140.4	1	1	27	250.114	34.8707	31.8976	29.6824
36.5	1	2	22	64.9192	53.3212	189.962	56.2378
562.1	1	2	24	191.603	60.0936	73.6682	33.1507
683.3	1	2	22	205.801	66.0463	127.017	30.9502
152.3	1	1	25	271.189	17.8917	0	6.72592
#NULL!	1	2	24	265.17	81.8215	34.0772	14.5829
731.5	1	1	22	183.188	109.134	66.2984	42.457
1243.6	1	1	22	373.499	24.6578	62.1156	25.8761
40.7	1	2	18	299.025	41.8215	66.8257	27.3162
487	1	2	27	165.442	55.0439	92.0578	25.9268
37.8	1	2	23	223.039	76.5204	71.7908	46.34
1100.4	1	2	22	131.356	126.839	98.4044	78.794
566.6	1	2	26	342.895	38.8686	14.2627	23.6516
281.8	1	1	22	252.105	61.7877	81.184	44.2286
800.5	1	1	29	222.93	11.9427	2.64344	25.3133
616.8	1	2	23	317.479	58.6256	44.5409	36.3845
447.3	1	2	21	226.041	109.502	98.5309	0
344.8	1	1	25	276.79	40.6053	23.7084	41.913
1440.3	1	1	24	227.428	53.8393	25.3826	11.4222
381	1	1	22	255.467	78.5991	49.8377	23.8765
1235.3	1	1	24	274.243	76.2229	41.191	33.4416
636.4	1	2	28	202.523	75.0828	144.446	42.8763
1039	1	1	24	212.765	103.533	33.451	31.128
289.3	1	2	24	294.064	35.6103	54.5686	7.14589
636.4	1	2	24	105.5	68.0903	28.7432	41.5104
962.5	1	1	24	260.138	32.1083	78.0511	25.3238
132.1	1	1	24	239.24	115.992	55.6945	7.60935
66.1	1	1	18	330.873	11.6513	25.4309	9.83685
509.7	1	2	23	224.793	111.812	155.924	30.8185
307.2	1	2	22	190.803	141.213	67.1343	50.7432
367.6	1	2	26	294.057	42.3177	85.8114	23.5173
185.4	1	1	17	316.314	30.3255	11.4742	15.8214
423.5	1	2	21	229.471	57.4385	46.8946	37.7669
1072.1	1	1	26	143.726	72.4375	47.2643	40.3471
822.6	1	2	21	245.25	23.4438	15.6193	35.9716
916.6	1	1	21	243.124	44.978	16.9885	57.7609
440	1	2	18	249.221	54.7653	125.827	26.1216
1366.1	1	1	25	207.73	56.3927	23.0871	22.2529
1476.7	1	2	25	170.513	109.893	30.5337	22.3654
1250.6	1	1	22	277.213	27.8949	2.8497	29.5213
109.9	1	1	19	279.521	59.03	21.9297	35.7584
455.9	1	1	20	155.423	77.7498	77.2499	19.9172
852.3	1	1	22	337.171	41.847	9.90062	18.216
803.1	1	1	27	267.884	52.4955	15.1488	25.5206
789.1	1	1	20	276.955	51.5408	17.0662	15.7709
539.7	1	2	26	192.047	137.803	160.485	34.0267
621.9	1	1	21	209.727	26.4727	31.8734	32.6703
937.4	1	1	21	211.043	70.9149	184.13	39.9195
422.2	1	1	21	343.471	59.3829	5.40166	5.69425
1062.5	1	1	22	301.101	25.1161	55.8804	24.2628
144.5	1	1	20	231.179	60.4076	10.6673	45.0532
664.1	1	2	17	126.21	87.9414	107.02	2.4155
111.8	1	2	19	207.715	51.8169	68.4775	42.5416
1324.5	1	1	24	236.404	11.1411	12.5155	17.0996
692.1	1	2	23	168.974	119.846	61.1265	21.5476
1136.8	1	2	24	234.12	70.8613	46.3269	25.2004
480.2	1	2	20	283.67	97.0524	29.8579	42.489
#NULL!	1	2	21	178.084	34.7175	137.998	21.5273
189.2	1	2	22	225.529	21.494	75.0487	29.891
1399.2	1	1	22	313.051	70.931	22.3475	38.5495
1138.2	1	2	27	166.07	65.3591	143.911	55.4275
#NULL!	1	2	21	250.352	51.5099	96.1032	32.1946
814.5	1	2	22	295.92	34.9095	65.7213	45.2004
520.1	1	2	17	202.471	58.9057	85.3285	30.9581
300.4	1	2	23	207.172	80.5642	89.0928	35.1231
996.6	1	1	18	159.979	73.3665	6.45656	70.9068
1002.6	1	1	22	231.759	62.2474	50.7452	23.6501
320.7	1	2	25	181.109	134.066	58.0991	26.4925
628.2	1	2	22	195.967	63.3711	62.3922	75.3229
573.8	1	1	20	334.763	81.1584	6.97422	21.0057
555.8	1	2	26	164.655	69.7987	163.169	25.0696
410.2	1	2	26	188.316	51.0205	73.2997	15.8302
186.8	1	1	18	268.396	26.3588	11.9744	81.2052
228.6	1	2	20	276.207	42.9802	41.8888	11.9887
750.2	1	1	22	278.201	96.6158	8.23216	55.1812
1142.8	1	1	21	214.161	64.4438	104.225	29.1339
490.1	1	1	28	205.703	141.626	65.7515	25.7377
167.5	1	1	21	208.112	40.5027	61.9381	37.345
186	1	1	21	119.574	78.9748	153.162	37.1642
77.3	1	2	24	232.003	49.7319	30.9823	42.5053
690.6	1	2	24	157.276	174.222	401.665	14.8878
775.8	1	1	23	227.793	63.7111	112.299	9.43314
1035.7	1	1	24	323.742	11.924	12.8168	48.2536
137.5	1	1	26	329.901	9.50626	28.0196	6.48154
901.9	1	2	28	373.046	33.2716	29.5894	41.0494
650.4	1	2	19	235.666	12.7249	145.106	12.6998
133	1	1	20	152.712	21.5801	41.4111	33.9563
263.5	1	1	19	268.196	25.6136	154.25	29.9378
469.5	1	2	24	205.107	66.9584	50.6273	10.7707
430.6	1	1	16	227.736	12.641	9.29536	6.00326
398.8	1	1	20	263.225	50.3667	12.1659	38.2602
1155.8	1	1	26	91.2785	66.2235	124.095	35.1026
214.9	1	1	26	227.498	78.0761	62.7829	32.9342
868.3	1	2	28	229.491	49.0024	55.8128	30.2918
250.2	1	2	23	322.007	32.1847	64.4544	36.8606
1072.3	1	2	29	198.059	71.3066	78.5409	48.6762
158.9	1	2	29	136.146	120.152	172.999	30.9052
416	1	1	20	95.188	131.453	128.025	43.0011
144.7	1	1	27	213.856	97.5852	174.464	31.6344
392.3	1	2	22	215.321	88.4921	92.8309	33.2352
810.7	1	2	27	184.406	71.5085	51.5558	25.4517
746.5	1	1	27	179.649	50.5925	17.1403	17.4247
422.2	1	2	23	235.134	64.5824	44.7123	21.6855
363.6	1	2	20	177.517	79.2634	37.145	53.396
577.4	1	1	20	265.775	26.9703	30.0796	12.6933
317.7	1	1	22	270.18	47.673	131.151	9.89032
737.4	1	2	20	207.353	45.8538	43.5857	9.19084
496.6	1	1	22	245.158	38.2734	54.8394	63.8075
41.9	1	2	24	179.916	145.785	156.701	30.2675
321.6	1	1	21	327.962	64.288	47.9165	21.5624
600.3	1	2	22	106.431	84.6896	124.565	79.2543
123.4	1	2	18	199.751	60.1109	151.795	19.9767
552.5	1	2	23	104.372	83.9368	469.829	5.35838
694.2	1	2	25	99.8024	102.886	139.22	40.5622
318.3	1	1	24	142.608	67.4493	81.9159	44.6997
567.6	1	2	22	245.711	38.1039	107.114	28.9961
465	1	2	20	144.083	118.886	115.14	44.9151
152.7	1	2	22	218.358	30.5977	15.4135	51.0757
709	1	2	27	171.094	55.684	50.8092	46.05
431.8	1	1	20	237.928	10.7945	0	21.6444
1438.4	1	2	26	152.152	121.037	115.073	33.5057
1270.8	1	1	25	116.526	92.696	88.1288	25.6604
383.1	1	2	23	163.684	74.892	270.016	35.5655
111.3	1	2	25	155.296	72.3215	143.203	21.2911
477.2	1	2	24	292.555	25.4922	89.0049	3.89397
310.1	1	1	23	220.664	50.5188	47.3313	40.1045
1300.7	1	2	25	177.145	54.0498	52.5594	55.3626
620.6	1	1	26	239.238	59.6595	72.5105	38.2932
227.1	1	2	17	200.445	26.3442	193.286	50.5408
1199.5	1	1	18	83.4404	38.7071	198.944	18.5423
418	1	1	22	239.627	45.6586	74.605	41.3919
548.6	1	2	24	245.661	92.5814	166.441	26.5144
426.4	1	1	25	130.623	77.3367	51.7565	30.7234
384.1	1	1	22	216.195	39.075	45.1221	26.6694
410	1	2	18	185.966	55.7212	247.897	30.0404
101.1	1	2	24	306.475	44.0468	138.868	21.7982
1000.5	1	2	19	158.657	41.1118	109.205	35.764
833.5	1	1	25	167.259	91.811	221.518	21.2407
356.9	1	1	22	199.603	38.4927	5.92228	28.3776
668.3	1	2	25	182.892	48.7798	50.7812	44.1298
149.7	1	1	19	249.613	127.662	0	0
697.1	1	1	18	245.29	76.8549	12.4711	46.5549
202.2	1	1	16	294.852	34.1575	77.1346	25.1357
560	1	2	25	90.4602	104.451	145.972	40.7506
116.4	1	1	22	211.564	82.7547	190.824	17.7331
393.3	1	1	28	214.052	49.1909	107.769	39.4803
312.5	1	2	27	202.872	102.609	132.913	55.9938
469.5	1	1	22	179.508	91.4068	119.026	49.4
748.5	1	1	26	219.905	91.9799	69.6818	29.4458
1217.1	1	2	28	180.3	46.7267	68.3671	46.2687
407.6	1	2	23	203.103	53.6128	116.028	23.3977
312.3	1	2	27	163.609	67.581	155.517	51.4453
574.6	1	2	28	187.827	68.2855	71.4225	35.3892
787.6	1	2	24	197.017	30.4102	151.031	38.1486
286.8	1	2	23	212.108	75.8571	148.12	31.8987
461.7	1	1	24	182.074	89.8174	53.9567	25.1555
1324	1	1	23	319.773	49.2885	50.3204	16.2926
791	1	2	21	193.343	44.4486	123.542	59.4766
532.7	1	1	21	288.884	28.13	37.5679	29.2647
1279.6	1	2	17	204.139	58.9352	41.1113	3.59563
248.9	1	2	28	136.743	128.325	53.9681	42.9043
571.7	1	2	29	147.455	157.128	131.036	25.8693
1417.1	1	1	28	151.99	76.0613	81.7543	40.2152
783.2	1	1	24	217.844	86.7586	75.7098	23.031
192.2	1	2	23	178.199	97.6588	123.55	34.8781
258.7	1	2	23	155.995	61.1784	12.841	60.6166
120.3	1	2	24	209.923	102.451	54.1469	23.6168
483.1	1	1	26	199.793	35.1343	106.079	20.0568
1202	1	1	25	243.866	59.9159	107.96	29.689
763.7	1	2	25	261.957	109.418	130.455	45.4914
715.4	1	2	19	#NULL!	#NULL!	#NULL!	#NULL!
203.4	1	2	17	297.948	137.196	9.5769	0
774.6	1	2	21	300.391	117.631	47.5479	18.7128
748.2	1	2	20	134.308	145.628	46.2539	82.743
169.2	1	2	21	217.647	31.2868	111.166	23.0431
666.1	1	1	23	304.255	71.3003	18.972	33.5398
957.7	1	1	26	135.137	99.9414	16.4063	39.6881
143	1	2	22	292.408	23.6269	40.5974	14.6886
1008.7	1	2	24	0	240.043	244.039	27.7774
668.1	1	2	29	144.31	89.9595	146.098	58.7118
980.7	1	2	22	248.643	81.4674	268.183	11.2138
428	1	2	26	282.211	53.3969	48.4509	38.754
745.3	1	2	27	171.142	90.7308	193.289	66.6193
295.7	1	2	23	161.454	75.366	45.3196	52.855
1327.9	1	1	24	192.942	43.3903	122.779	22.8101
638.4	1	1	28	197.556	86.7216	143.934	10.668
269.7	1	2	24	194.081	42.3668	89.8869	40.2569
898.6	1	2	26	213.69	112.725	58.2	58.0134
586.1	1	2	22	160.718	68.7886	139.174	47.7329
861.4	1	2	29	203.974	84.9219	183.596	29.4037
175.8	1	2	27	240.79	62.7519	63.6614	22.549
626.1	1	1	27	177.825	88.5991	114.766	31.4753
253.1	1	1	24	321.972	44.5842	6.1445	32.3561
1380.4	1	1	21	144.171	71.1846	129.677	37.5169
548.6	1	1	16	296.61	2.27654	0	6.68115
426	1	2	25	158.551	137.947	111.792	59.4004
117.2	1	2	21	135.694	74.6215	64.2761	14.0566
970.5	1	2	21	168.165	55.1349	88.5409	36.4851
298.4	1	1	27	115.048	72.9462	83.8391	7.41575
400	1	2	25	162.026	100.946	38.0116	39.677
302.8	1	2	18	154.765	61.6716	118.008	36.362
101.3	1	2	19	241.987	69.6586	91.0614	35.4071
564.8	1	2	21	147.986	155.743	121.948	21.1977
1054.6	1	2	23	273.418	117.874	126.915	68.9383
366	1	2	22	253.792	63.6371	116.321	36.6128
166.3	1	2	26	208.88	54.5247	33.8663	67.1681
688.9	1	1	21	217.039	24.3397	60.3732	10.6272
555.2	1	1	25	249.246	37.5994	68.4741	29.7008
346.1	1	2	25	144.152	66.8316	121.312	45.4196
531	1	2	21	176.948	68.776	88.2355	38.8972
275	1	1	20	266.737	50.1933	96.6495	10.6755
646.4	1	2	20	#NULL!	#NULL!	#NULL!	#NULL!
1024.9	1	1	25	150.25	56.7689	118.252	45.0862
499.2	1	1	20	185.696	58.007	106.162	17.1733
183.6	1	1	17	317.505	30.4856	28.5402	27.351
376.2	1	1	18	227.818	71.7172	71.4549	10.5926
1317.2	1	1	26	121.469	113.566	166.374	66.4457
188.9	1	1	28	172.632	36.2133	35.738	33.8561
1221.4	1	1	22	127.512	106.79	61.505	51.7603
432.1	1	1	21	201.163	49.2808	114.983	40.0579
785.8	1	2	21	150.785	113.089	101.477	82.8716
952.6	1	2	26	152.032	141.252	105.457	47.8449
175.6	1	2	24	164.548	78.1095	113.154	39.648
938.2	1	2	23	178.487	70.8753	177.708	24.2395
657	1	1	23	205.171	94.3787	142.723	10.1711
652.2	1	2	26	194.437	44.9074	81.3991	11.7913
1345.7	1	2	26	181.458	46.4375	126.511	81.854
832.5	1	1	22	#NULL!	#NULL!	#NULL!	#NULL!
66.6	1	2	22	211.028	38.4914	64.8363	24.3591
436	1	2	25	202.157	67.5421	81.6776	55.0511
620.7	1	1	22	267.634	7.08308	91.6651	11.4948
496.1	1	2	22	247.872	65.026	86.5129	39.4608
1286.5	1	1	23	169.781	54.5302	69.0547	36.8228
664	1	2	25	235.258	55.2888	61.8136	34.7702
151.8	1	2	16	127.587	168.103	264.714	34.6021
1405.5	1	1	25	178.231	54.0109	127.58	37.9453
258.2	1	2	21	136.851	91.7105	139.295	28.3039
1083.9	1	2	26	104.806	89.7253	177.587	42.1094
777.9	1	1	23	292.126	108.268	64.3306	6.79133
967.9	1	1	23	158.507	79.4466	172.3	20.0155
339.6	1	2	22	234.082	52.3786	159.709	39.5773
228	1	2	23	176.029	92.1617	130.372	63.6548
334.1	1	1	13	283.828	41.7119	130.375	40.6236
741	1	1	27	167.87	27.4331	62.2268	38.2545
54.7	1	2	25	219.024	44.2283	53.3094	37.8792
36.8	1	1	18	126.289	88.6905	149.091	47.064
1073.9	1	2	26	228.023	109.847	225.351	49.7249
452	1	1	23	222.488	52.8047	50.4714	21.9181
776.4	1	2	26	115.41	149.581	93.496	76.6744
341.5	1	2	19	231.06	71.3909	29.0643	25.3842
214.5	1	2	25	214.777	73.9665	46.5824	59.3189
1260.5	1	1	24	149.498	78.3959	34.3235	96.7495
#NULL!	1	1	27	154.573	52.6478	202.399	36.3233
145.3	1	1	22	177.342	97.4004	76.6626	34.5825
312.9	1	1	20	228.262	57.9795	17.851	70.4843
790.6	1	1	21	295.738	61.5894	83.7636	49.714
266.1	1	2	19	153.882	85.0663	233.155	0
113.4	1	1	22	338.397	23.0611	41.5698	34.8439
471.1	1	2	26	183.606	36.4269	126.599	32.0689
239.8	1	2	19	248.28	74.7903	100.417	34.9056
435	1	2	18	182.551	49.8108	23.8371	29.76
718.2	1	1	22	135.079	48.7251	9.78836	11.2566
687.5	1	2	24	116.949	84.8064	119.906	47.2715
132.4	1	1	16	241.592	2.85071	22.5122	5.33085
675.4	1	2	20	230.03	68.023	97.2397	34.4064
383.7	1	2	19	200.575	51.2509	84.4409	63.9171
648.5	1	2	26	138.842	140.125	54.3203	40.8929
303.2	1	2	21	188.07	84.2783	84.178	36.2118
575.5	1	2	24	215.241	87.3409	179.995	29.3662
484.1	1	2	27	122.417	107.953	118.911	54.4516
460.7	1	2	27	88.5276	174.17	155.187	32.1011
271.4	1	2	27	232.271	161.731	80.8921	19.7208
191.4	1	2	20	216.836	55.816	49.3122	21.477
505.8	1	2	22	161.161	120.383	105.508	29.7455
976.1	1	2	19	252.604	101.748	76.0497	39.3213
1078.3	1	1	21	185.346	81.5725	50.8085	31.5245
310	1	2	27	158.911	112.346	90.1563	59.3445
357.6	1	2	26	231.707	49.5452	55.0565	39.1149
923.7	1	2	20	224.137	84.6738	90.0872	10.4325
959.1	1	1	24	382.639	38.5282	37.1906	44.205
93.5	1	2	21	184.912	18.5336	34.7016	57.1315
965.6	1	2	26	208.674	75.6507	196.725	39.9626
341	1	2	24	117.647	127.914	209.701	22.7272
136.9	1	1	24	229.738	59.1762	73.7864	21.4849
667.4	1	1	22	136.122	79.3359	39.6425	44.2675
930.3	1	2	23	210.712	126.46	104.709	31.096
226.3	1	2	24	185.18	63.0968	109.734	23.4539
828.9	1	2	28	95.2019	126.399	15.6126	53.8633
531.5	1	2	26	134.546	96.8792	134.11	54.2438
503.9	1	2	20	177.982	13.5649	17.6933	24.144
803.4	1	2	26	339.465	47.4338	8.19086	25.0882
501.6	1	1	26	82.7052	105.778	28.5698	45.0758
760	1	2	22	140.875	171.573	76.4751	75.5628
106.9	1	2	22	182.996	33.6464	7.14374	38.3513
508.5	1	2	23	199.004	226.634	149.802	0
281.2	1	2	22	150.766	93.954	46.8801	43.8273
871.5	1	2	22	240.809	45.1982	83.7235	5.82334
618.5	1	2	22	211.274	128.618	124.956	26.448
490.8	1	2	20	189.39	129.868	100.577	38.5544
60.8	1	1	24	250.807	76.5217	55.2799	30.903
437.8	1	1	19	118.026	66.9616	102.637	59.6151
33.2	1	2	19	184.676	59.3273	124.891	32.7329
295.5	1	2	19	237.902	82.5686	75.7061	40.195
507.3	1	2	23	232.272	54.8129	92.2766	37.9772
903.3	1	1	22	231.981	153.103	96.6287	42.4674
1181.1	1	2	19	142.739	88.4452	19.4615	115.215
1224.2	1	1	27	225.075	73.2062	80.8331	40.0988
1069.3	1	1	21	269.741	16.7762	15.4638	27.0773
751.6	1	2	23	190.11	73.5313	30.1348	29.431
331.2	1	1	22	228.628	23.7138	11.8929	67.6033
313.4	1	1	19	294.53	55.2581	58.7134	78.6895
154.2	1	2	28	230.774	45.2389	37.3912	55.8451
113.7	1	2	23	243.19	74.8	61.4047	28.6066
330	1	2	20	271.114	34.1273	97.3386	52.5116
373.7	1	2	24	112.442	109.929	133.286	45.0035
565	1	1	18	228.722	28.6738	105.025	18.5739
388.1	1	2	18	237.078	78.0192	81.6825	23.5298
1174.3	1	1	20	194.491	77.3275	109.98	42.1107
398.4	1	1	22	228.797	40.4585	24.9597	57.645
15.6	1	1	23	260.59	75.4515	44.0298	34.0543
378.5	1	1	20	198.569	32.5443	39.7915	32.3986
915.8	1	2	27	249.182	29.6744	58.9935	37.918
#NULL!	1	1	25	238.216	42.8831	23.2029	31.672
#NULL!	1	1	18	323.446	14.336	30.426	13.0474
85.2	1	2	27	152.602	81.0316	79.3532	55.4331
384.1	1	2	20	261.904	31.4083	22.7347	30.434
49.1	1	2	27	218.737	50.646	105.362	25.5914
478.2	1	1	18	193.624	13.0556	42.3375	31.4748
583.7	1	2	18	173.601	78.4578	162.348	31.4995
531.7	1	1	18	244.501	21.5809	22.0762	35.0024
870.4	1	1	21	147.563	84.2219	125.448	19.0667
1115.4	1	1	26	192.894	67.2692	77.8388	10.9461
218.5	1	1	21	257.596	30.331	32.2913	29.2974
217.1	1	1	14	152.186	15.2367	45.6871	44.3659
423	1	2	27	271.678	99.2624	31.5264	22.7266
610.9	1	2	19	194.684	81.5352	35.2788	36.0195
267.3	1	1	24	315.142	49.2438	14.954	47.2654
544.2	1	1	27	178.178	97.256	38.4772	29.4968
450.7	1	2	22	230.175	63.3982	29.028	15.7337
129.5	1	2	26	155.143	34.42	44.5246	32.8554
675.9	1	2	18	218.7	127.922	9.72656	11.1855
696.4	1	2	21	152.099	66.4765	151.436	23.6909
381.5	1	2	21	292.093	137.478	88.852	15.1318
282.8	1	2	19	228.626	57.704	182.175	14.5821
1212.4	1	1	19	260.066	77.213	108.865	30.5242
131.2	1	2	24	#NULL!	#NULL!	#NULL!	#NULL!
553.1	1	2	20	232.197	110.896	62.2879	33.5859
1008.3	1	2	19	169.731	42.5678	186.219	34.386
1252.6	1	1	29	138.321	50.4019	125.92	12.592
141.9	1	2	26	197.663	142.997	45.7611	26.2579
780.5	1	2	18	156.686	62.0442	89.4315	27.5773
27.3	1	2	20	209.247	97.2531	119.437	26.3961
405.1	1	2	22	150.447	63.367	91.4863	104.104
244.7	1	1	25	231.967	207.82	63.7978	9.61816
10.4	1	2	15	216.805	8.97494	138.328	16.9876
59.5	1	2	20	260.952	13.2906	112.014	13.9129
425.4	1	2	11	200.235	83.661	116.539	9.92348
49	1	1	21	199.463	45.165	89.1297	24.461
273.8	1	2	22	211.564	103.129	123.679	38.1784
617	1	2	27	225.531	38.3313	103.155	15.0995
268.9	1	1	25	265.041	72.208	95.3828	14.8816
607.8	1	1	20	357.778	14.134	8.6033	30.9181
296.2	1	1	26	213.796	26.1054	37.146	12.1977
169.5	1	2	13	127.248	69.7168	95.3795	86.3204
201.4	1	1	24	192.826	18.1021	36.4904	37.6143
419.8	1	1	22	263.432	34.1695	45.639	15.0733
131	1	1	20	247.174	15.176	71.1811	27.5477
271.6	1	2	20	227.863	75.8185	67.9422	14.142
109.7	1	1	22	345.194	50.2342	24.9171	27.3935
182	1	1	19	188.321	81.5819	122.782	23.5333
501	1	1	25	239.9	62.0948	80.5568	17.1771
465.1	1	1	14	197.822	41.7491	46.073	24.872
64.8	1	2	20	214.52	45.6774	56.2071	26.9713
291	1	1	18	153.838	40.7851	83.7213	20.3804
235.3	1	2	16	167.74	79.1305	124.349	40.2908
473.9	1	2	24	251.802	18.5085	86.6716	15.0038
380.9	1	2	24	258.08	58.7252	64.9183	18.7421
513.3	1	2	28	224.439	91.7587	110.527	16.4738
860.3	1	1	25	205.647	182.246	245.248	11.0104
397.5	1	1	25	238.422	27.0138	28.6772	44.0194
564.6	1	2	22	266.06	107.851	26.0838	22.9816
503.3	1	1	15	173.861	28.266	69.5849	34.4913
374.8	1	2	19	220.712	93.7286	178.55	20.2051
328.8	1	2	26	271.897	105.629	104.463	13.7434
425.9	1	1	16	247.245	67.6515	25.8294	25.2125
294.9	1	2	23	238.926	48.1846	25.2378	11.504
630.5	1	1	20	281.63	62.8973	100.185	11.8075
109.5	1	2	13	176.536	31.2809	66.8396	33.1305
327	1	1	21	222.122	19.0715	28.3276	28.8801
450.5	1	1	20	295.944	38.0712	12.7562	33.5863
397.1	1	2	23	191.901	79.7957	97.3936	41.6358
691.8	1	1	20	172.354	67.8448	101.135	11.1436
488.3	1	1	19	214.81	47.5492	59.8752	15.0143
1001	1	1	24	210.697	51.591	21.5681	42.6809
48.7	1	2	21	208.05	81.6613	43.8482	6.71578
829.8	1	2	26	212.322	130.356	75.0753	105.637
558.2	1	2	28	271.478	88.328	42.7326	40.9162
39.4	1	2	27	232.434	77.3202	91.7231	18.5511
45.5	1	2	23	200.954	115.849	82.3849	31.079
554.9	1	2	21	166.825	164.717	389.867	16.9302
579.4	1	1	20	119.848	82.0488	115.3	58.8398
253.6	1	2	22	226.753	48.9372	48.0808	28.6549
515	1	1	23	245.956	21.2986	60.4059	20.0709
192.3	1	2	23	221.828	65.3833	111.626	49.5104
#NULL!	1	1	21	238.298	38.2284	100.58	26.2787
89.2	1	2	20	289.105	71.8097	91.3183	13.9996
268.1	1	1	22	285.252	50.9693	87.6381	23.6512
46.6	1	1	17	123.619	93.6281	190.032	31.7023
950.5	1	1	26	244.561	64.6525	85.9146	26.9091
728.5	1	2	22	198.658	89.456	66.6113	53.1071
205	1	2	22	288.654	40.4955	94.9014	34.956
1093.8	1	1	19	196.866	49.612	26.6459	38.8243
540.4	1	2	26	175.938	63.3637	24.9989	20.5227
64.5	1	1	18	164.771	64.769	68.5772	10.986
565.6	1	1	21	219.998	72.1288	36.655	37.8004
295.8	1	1	21	380.123	13.1584	14.4026	25.1616
222.2	1	2	20	164.283	24.8217	146.045	3.46709
75	1	2	17	321.583	40.5242	46.9846	16.2097
510.9	1	1	19	310.449	17.2491	37.2504	18.9451
62.6	1	2	16	199.843	49.2201	168.525	26.8169
501.8	1	1	21	170.986	70.2485	153.978	16.744
485.3	1	2	27	138.855	58.7889	86.8089	43.8063
591	1	1	16	188.076	69.1849	79.4237	9.29772
553.8	1	1	27	119.984	90.1175	57.3251	30.316
744	1	2	23	291.863	62.8108	22.6294	16.3129
318.9	1	1	22	304.572	27.7691	38.2087	20.9828
502.4	1	1	18	302.905	29.9561	26.6149	3.11176
111	1	2	19	178.573	66.8769	90.6293	19.5824
293.7	1	2	22	266.258	23.7242	68.7834	16.6128
88.8	1	2	21	251.488	83.7773	89.6395	7.67864
588	1	2	20	250.389	39.0177	120.359	24.9814
313	1	2	26	244.892	34.6343	69.5482	31.3029
#NULL!	1	1	24	139.778	78.8436	85.6192	18.187
834.9	1	2	23	184.731	51.4043	64.7256	57.2437
982.3	1	1	25	206.207	61.5106	74.4738	13.2649
353.5	1	1	21	139.983	46.7653	91.3086	27.653
302.5	1	2	24	249.406	73.8431	115.273	40.4737
685.6	1	1	17	250.06	58.7156	80.5532	30.4867
933.6	1	1	26	242.231	101.016	122.661	24.28
764.9	1	1	25	143.856	103.015	46.2881	39.0146
582.4	1	1	24	201.108	40.3518	95.5154	8.73159
549.4	1	1	25	299.221	16.6116	66.6875	35.6536
1034	1	1	25	166.466	114.198	161.75	53.1582
355.6	1	1	15	404.19	58.1285	27.5708	0
840.8	1	1	18	271.412	73.5431	158.618	16.7115
111.6	1	1	22	256.849	81.6413	187.511	18.9039
662.3	1	2	21	208.984	104.074	124.017	57.0925
261.2	1	1	12	175.718	38.6505	81.9729	24.6995
998.5	1	1	25	308.079	67.5646	105.474	34.7344
1009.9	1	2	27	175.899	104.52	75.2476	49.9068
396.8	1	2	15	117.841	75.7196	163.473	132.308
202.7	1	1	17	206.817	22.5149	22.4259	42.8762
980.6	1	1	28	248.299	30.9729	81.4851	15.04
1075	1	1	23	243.919	41.6541	199.048	30.7077
623.5	1	1	24	213.264	66.0164	99.3183	21.7164
323.4	1	1	19	281.879	23.5655	62.1556	19.7795
669.5	1	2	25	138.566	86.2905	232.06	48.9625
244.8	1	1	21	180.535	76.724	143.111	30.6976
811	1	1	23	266.161	59.7056	61.6184	29.9384
50.7	1	2	17	214.303	34.5629	219.664	30.229
480.4	1	1	14	201.78	27.5468	56.2489	32.1177
761.6	1	1	22	326.225	46.6972	49.3643	44.9771
579.6	1	1	22	201.454	28.023	37.2043	25.1881
271.4	1	1	20	183.111	76.4343	44.8436	73.1144
945.3	1	2	22	132.598	96.4263	170.614	26.6585
378.5	1	1	17	199.112	31.4798	81.4424	34.8932
137.7	1	1	22	215.045	59.9053	107.377	68.1361
455.2	1	2	27	187.387	63.1756	86.7533	71.5629
1287.4	1	1	27	250.975	73.0352	41.2055	23.9024
#NULL!	1	1	23	273.632	31.5261	77.0511	36.1126
62.6	1	1	25	195.799	79.0494	143.205	26.1816
347.2	1	1	24	240.477	28.1454	132.884	37.5581
287	1	2	27	107.225	85.4257	130.835	65.6055
762.5	1	2	18	248.709	53.5611	59.948	35.6815
516.1	1	2	25	186.252	46.4144	103.502	39.9838
507.7	1	1	24	207.731	75.2602	91.5346	56.5714
574.3	1	1	21	279.588	25.4523	62.2876	25.3846
452.2	1	1	17	190.355	63.0604	136.768	49.1285
109	1	2	20	189.513	88.0356	198.276	38.2846
315.5	1	1	15	174.599	40.7521	360.631	28.4274
43.1	1	2	19	277.78	42.9173	66.573	22.0158
1118.5	1	1	25	187.661	97.8135	45.6756	23.59
917.8	1	1	24	187.149	26.4615	127.904	25.8509
433.4	1	1	27	212.356	150.801	129.054	23.668
792.8	1	1	28	42.112	264.881	226.264	34.6043
502.2	1	2	25	196.104	66.7785	84.7495	50.4923
784.5	1	1	21	200.893	69.6202	199.251	18.7469
419	1	2	24	200.89	54.8082	11.6799	35.2354
25.6	1	1	18	234.735	48.2937	37.7316	55.1366
987.9	1	1	22	379.243	33.0989	60.5837	18.5902
734.4	1	2	25	75.8345	161.318	180.356	42.0147
264.8	1	1	21	144.818	78.0627	68.3368	20.7329
693	1	1	29	172.319	62.4894	21.612	39.5121
765.3	1	1	24	260.571	84.984	157.042	34.9677
243	1	1	19	183.906	59.5515	78.9925	30.7668
358.3	1	2	28	147.493	87.9107	100.971	38.6231
640.8	1	1	27	204.273	77.4846	75.0819	24.9443
399	1	1	24	239.265	91.3682	160.156	23.5866
712.5	1	2	23	216.506	82.5211	123.542	30.3097
727.6	1	1	22	311.846	56.8207	43.7394	21.8596
712.5	1	1	24	176.278	114.352	97.0525	26.9392
165	1	1	20	196.434	38.2376	98.9966	12.3259
121.3	1	2	18	166.433	44.0115	119.978	37.1183
887.5	1	1	21	236.793	118.657	112.054	37.5252
669.1	1	1	23	265.577	36.0024	56.4617	14.6749
532.8	1	2	25	228.296	66.3965	97.95	10.1836
189	1	2	19	138.654	55.3376	127.581	62.6727
728.9	1	1	21	98.4468	174.717	108.889	37.6962
143.8	1	2	23	158.121	148.9	258.145	12.0216
168.8	1	2	11	198.922	27.4913	105.184	24.025
677.7	1	1	23	174.454	37.1522	102.983	29.4148
223.2	1	2	21	199.833	46.4332	51.0858	38.3995
1124	1	1	25	204.697	72.5328	99.7684	42.5736
500.6	1	1	22	216.228	49.3603	118.91	56.514
1021.1	1	1	16	202.346	41.7484	43.1522	13.1636
#NULL!	1	2	15	315.47	42.1165	35.8411	42.6703
832.3	1	2	24	251.712	105.598	76.5202	21.4852
173.4	1	1	22	300.771	47.1842	109.481	19.6097
356.5	1	2	22	169.713	23.9916	21.5436	55.4314
221.2	1	1	18	287.182	52.905	82.0145	4.54277
377.4	1	1	21	299.886	6.28941	61.5268	26.0577
558.7	1	1	28	244.752	32.0456	65.8064	38.0501
129.1	1	1	24	274.293	130.18	78.3695	12.2344
41.4	1	2	24	173.66	13.89	1.86731	20.6256
217.7	1	2	24	98.5466	85.7862	127.475	43.8059
84.3	1	2	23	313.148	9.88566	73.682	23.3472
1005.2	1	2	25	187.367	115.827	105.68	44.7955
707.5	1	1	27	209.95	39.2	41.7401	39.3594
877.4	1	2	25	241.241	67.8373	105.547	25.9372
776.5	1	1	24	237.617	64.3712	75.5393	21.6135
879.9	1	2	28	167.289	79.0556	136.048	19.4265
82.2	1	2	22	126.053	51.2363	323.267	13.3003
226	1	1	23	196.258	46.8548	151.272	27.7657
767.7	1	1	12	229.71	44.0007	77.7854	28.1718
713.2	1	2	22	179.781	122.555	102.58	4.20531
175.4	1	1	17	256.861	64.6823	54.7406	31.4656
67.8	1	2	25	253.393	67.3325	93.3931	38.0766
202.1	1	1	19	325.914	44.0494	65.5618	12.9587
1090.4	1	1	28	363.147	84.2937	15.8349	35.4438
607.2	1	2	28	140.323	71.8412	127.781	35.2588
212.4	1	1	27	268.617	46.9089	47.9061	10.6692
#NULL!	1	1	19	231.977	36.7971	49.4005	13.8215
407.7	1	2	19	166.464	102.669	103.045	41.1352
469.7	1	2	25	202.014	58.1423	92.2616	29.0394
750.3	1	1	26	336.907	46.835	42.3926	19.0767
315.5	1	1	21	221.01	61.9939	38.9828	29.5472
450.1	1	2	23	176.299	79.8962	105.383	29.4195
240.1	1	1	21	202.076	22.302	84.8446	14.5839
883.5	1	2	19	140.783	132.961	279.082	10.8416
1149.7	1	1	20	297.037	15.3627	0	20.4966
259.7	1	2	14	242.38	50.6045	3.5528	26.6111
#NULL!	1	1	18	203.889	40.1318	56.2071	30.3547
1113.6	1	1	28	190.046	78.5831	154.095	38.0787
644.8	1	2	19	196.281	75.5367	90.3357	30.2625
679.1	1	1	24	181.747	98.517	56.4378	8.90347
92.7	1	2	24	180.552	59.8715	87.8011	34.1565
174.7	1	1	19	352.164	20.8923	55.4332	7.5813
574.4	1	1	17	217.834	66.9729	3.7343	29.5076
1078.1	1	1	20	82.7929	131.984	109.55	37.3004
99.3	1	2	15	312.725	60.8943	97.7839	39.7434
378.9	1	2	22	141.179	121.824	69.3541	31.4186
270.1	1	1	23	237.049	74.4345	99.3778	21.0733
391.9	1	1	21	263.522	44.7703	40.3349	39.9092
270.1	1	1	24	262.541	19.7364	59.6213	32.3138
617.3	1	2	20	171.294	94.7262	40.1156	56.9975
1253.4	1	2	24	163.927	98.9926	118.042	27.3981
1366.8	1	1	22	208.697	64.8025	86.8243	24.8354
474.6	1	2	24	254.038	57.4929	74.8473	20.4929
35	1	2	18	236.786	52.5851	72.0952	44.3975
1098	1	2	26	284.761	100.602	53.926	37.853
98	1	1	23	223.759	68.2387	60.5624	15.6228
837.4	1	1	26	182.427	31.3785	10.4419	42.7856
587.5	1	2	21	230.693	84.7299	10.4222	70.4108
257.3	1	1	20	200.109	69.5572	58.6519	19.0373
283.1	1	1	17	338.425	29.7722	72.2895	22.4036
#NULL!	1	1	26	238.66	200.679	4.03142	58.2253
139.1	1	1	22	226.43	60.3814	50.6304	37.5978
404.8	1	2	18	161.315	120.471	151.227	31.2733
440.7	1	2	21	243.341	61.0701	80.6438	28.8908
447.9	1	1	25	223.761	54.0367	40.4613	26.5662
316.1	1	2	21	175.494	154.251	51.4477	34.6238
480.6	1	1	23	138.574	34.6374	11.3353	56.0185
181.2	1	2	24	#NULL!	#NULL!	#NULL!	#NULL!
119.4	1	1	19	286.047	43.7227	75.2477	23.3204
413.6	1	2	22	224.793	101.298	91.7002	21.5475
251	1	2	18	204.361	54.3819	99.081	21.4488
822.2	1	2	17	230.404	53.356	86.2418	28.8984
213.4	1	2	26	216.357	51.9518	48.5468	29.0775
658.5	1	2	27	195.167	66.3374	112.665	30.3295
224.5	1	1	22	170.627	85.4992	22.1964	33.0926
594.7	2	1	13	142.293	15.5665	0	43.3713
67.2	2	2	20	181.808	105.589	330.56	32.8716
417.4	2	1	20	161.448	17.0962	61.0906	29.1903
245.3	2	2	23	90.8255	128.748	150.056	56.3948
112.7	2	1	24	339.205	31.5186	21.4121	54.4402
498	2	2	17	173.191	138.862	214.559	20.6483
366.9	2	1	19	194.928	100.253	82.2117	32.4173
563.9	2	2	26	219.715	53.0951	56.1984	27.4128
215.7	2	1	17	224.803	38.689	76.0492	18.388
197.3	2	1	24	128.182	75.4421	57.5081	35.3196
104.8	2	2	24	134.995	119.12	193.119	30.6284
312.2	2	1	27	105.332	42.1272	93.047	37.0477
85.1	2	2	12	271.105	40.2441	126.647	9.03682
#NULL!	2	1	18	107.622	1.76178	6.89393	15.5113
260.4	2	2	22	146.421	63.9216	63.8183	25.9316
1070.9	2	2	15	230.142	28.9355	0	104.534
84.7	2	1	3	215.916	27.1469	0	98.0723
63.7	2	2	16	213.944	56.1424	18.6676	39.8774
347.5	2	1	16	293.016	175.705	0	24.3308
249.9	2	1	17	343.737	40.7067	5.91517	21.9002
433.4	2	1	23	178.93	39.4215	123.205	55.3539
387.8	2	2	21	235.296	66.7349	71.4291	32.4431
125.4	2	2	9	258.452	68.8642	97.2176	12.3024
362.1	2	2	17	195.948	51.7099	55.3455	49.9493
901.5	2	2	20	252.094	74.522	177.5	31.1682
114.8	2	1	20	146.326	54.4079	267.249	29.7226
151.2	2	2	26	246.242	35.3666	44.4284	51.7386
362.8	2	1	22	54.9095	125.427	28.3486	31.6603
28.1	2	2	23	262.767	65.9504	61.3354	40.6012
130.6	2	1	19	164.337	83.0953	145.178	12.1499
23.7	2	1	21	174.386	66.1349	73.1705	27.0719
419.8	2	1	22	198.752	82.0933	86.4826	24.5565
223.5	2	2	27	61.108	92.936	231.726	24.2342
69	2	2	25	233.692	143.876	143.781	20.6567
413.4	2	2	27	201.901	92.6907	94.0068	22.8721
171.4	2	1	18	296.96	44.4825	56.1837	33.9085
99.9	2	2	19	83.2406	120.271	211.044	59.0143
539.6	2	1	19	209.905	85.2337	194.017	10.7721
355.9	2	1	23	107.836	120.54	131.918	36.0617
326	2	1	25	351.203	42.338	11.0891	24.5346
88.2	2	1	27	163.242	93.8491	44.5674	19.4611
236.8	2	2	16	196.759	54.4061	63.4556	55.9863
249	2	1	20	152.13	56.5364	153.89	50.6802
262.1	2	1	17	267.485	17.976	20.7415	25.8611
625.1	2	1	21	249.962	85.4569	4.65479	20.4644
335.2	2	1	19	177.531	45.0169	17.3936	62.7992
102.4	2	2	23	263.5	32.4818	232.545	27.7408
548.8	2	1	23	118.333	37.0181	91.4104	31.6962
769.8	2	1	28	283.938	44.2634	190.665	22.8481
391.6	2	2	23	145.797	120.983	176.39	28.5404
404	2	2	21	212.453	106.594	56.0564	18.6241
307.7	2	2	17	201.989	98.157	83.9546	6.55313
498.7	2	1	20	122.105	73.8226	173.311	24.6446
50.7	2	2	18	217.234	89.2948	177.754	32.9377
90.1	2	2	27	155.952	123.534	148.134	37.8079
240.8	2	1	21	125.971	61.4837	28.1475	40.1299
784.2	2	2	23	204.624	49.8593	30.4344	31.3855
227.4	2	2	22	139.225	67.3661	138.024	41.8775
314.7	2	1	23	219.301	84.0655	18.2751	24.3668
243.4	2	1	18	280.769	63.6256	143.448	22.1589
339.3	2	2	24	110.822	97.2516	121.52	24.3533
1248.5	2	1	24	210.345	94.849	116.347	64.5836
446.1	2	1	30	251.017	121.625	76.8464	29.0937
44.9	2	2	27	189.836	98.107	52.0891	39.2219
237	2	2	25	229.003	120.061	138.499	28.7581
216.5	2	2	22	107.707	87.2136	231.121	49.4417
127.3	2	2	23	313.603	75.5613	12.4472	36.2954
375.8	2	1	23	165.19	113.328	19.6655	20.7307
872	2	2	28	220.331	93.9984	115.52	11.3646
1354.1	2	1	25	137.495	33.2954	148.495	36.5148
540.1	2	1	22	329.209	51.1675	35.4123	28.925
309.2	2	1	19	147.974	88.2112	169.97	40.4882
279.6	2	2	22	169.671	93.3263	69.0083	21.297
660.3	2	1	22	136.414	96.3167	89.2962	14.1642
472.8	2	2	22	106.153	73.8847	229.533	4.71004
485	2	1	25	169.511	39.5312	46.6488	26.4732
179.5	2	1	20	235.979	88.8292	97.7627	0
319.7	2	1	22	181.917	53.7132	91.2236	27.1483
294.2	2	1	23	256.36	75.6076	61.3627	7.05671
360.6	2	1	24	142.545	107.966	144.852	27.5654
272	2	1	20	121.251	9.66697	171.942	4.20303
457.1	2	1	21	219.514	64.8644	118.429	27.6692
1005.4	2	1	22	192.018	81.1746	135.171	26.8446
147.9	2	1	23	130.423	150.111	22.7923	56.411
299.9	2	1	24	158.819	87.3262	75.7501	33.6315
203.4	2	2	17	118.357	79.0873	160.21	79.5179
106.8	2	1	18	339.597	35.3013	98.6984	0
434.9	2	2	19	289.098	35.5563	78.7017	35.5142
89.5	2	2	18	135.312	89.0019	75.5932	38.4715
238.3	2	2	26	128.404	123.031	145.058	35.07
378.7	2	1	22	182.328	54.3039	46.9888	8.22304
348.9	2	1	18	155.644	134.184	86.3223	40.5506
256.6	2	2	26	187.46	93.8487	120.971	13.4892
106	2	1	18	246.251	76.272	96.7416	59.9138
757.9	2	2	22	114.957	97.7297	218.538	25.113
974.1	2	1	22	265.114	36.3488	33.8571	35.9882
78.6	2	1	27	203.268	188.443	242.322	34.5025
560.8	2	2	20	281.059	182.266	45.3864	27.3399
540.6	2	1	27	164.87	55.2418	30.8483	37.007
427	2	2	24	236.711	68.6434	159.643	42.2142
74.4	2	2	20	220.28	75.663	133.575	38.9193
120.1	2	1	22	271.006	1.90035	13.5203	17.5576
389	2	1	23	223.03	80.2364	68.3467	14.4931
337.2	2	2	15	69.2377	112.402	170.549	31.3643
609.3	2	2	25	171.074	115.668	191.333	21.344
829.8	2	1	26	268.724	97.1381	37.2653	48.0456
383.9	2	2	23	181.261	119.315	109.855	37.5993
347.6	2	2	21	162.066	113.786	66.8755	32.4258
241.9	2	2	24	277.384	108.402	176.892	67.9227
731.8	2	2	19	211.306	38.4411	46.4659	34.8238
45.6	2	1	24	139.229	121.76	141.56	80.293
318.1	2	1	21	233.206	65.9902	48.7979	46.2564
90.7	2	2	19	253.806	91.3195	145.262	17.1555
100.4	2	1	24	77.1957	73.1337	128.441	15.7695
646.8	2	2	15	186.856	22.7485	143.948	4.43976
417.3	2	2	21	179.227	76.8473	75.7072	54.8298
96.7	2	2	25	224.408	85.6105	100.266	61.9378
103.8	2	1	17	170.196	27.7513	78.0067	23.9679
534.1	2	1	23	221.794	51.8222	55.5184	0
502	2	1	20	156.624	137.941	123.807	44.5538
901.4	2	1	23	160.349	33.5089	44.4928	24.5641
313.7	2	1	27	286.849	41.2699	16.1951	22.3603
591.3	2	2	24	143.982	84.5209	190.939	55.1223
458.2	2	2	26	318.626	61.9424	67.708	13.0864
37.9	2	2	18	251.088	51.3144	70.9347	20.0894
429.6	2	2	25	160.36	109.641	285.748	34.6416
290.9	2	1	26	220.072	91.9827	11.216	43.4939
423.4	2	2	25	240.011	154.791	212.708	28.652
171.6	2	1	18	52.8945	74.3461	69.8063	61.4658
160.2	2	2	24	207.951	71.2973	209.4	10.0823
64.2	2	1	23	188.451	41.3608	53.7756	48.5901
86.6	2	2	22	232.224	102.892	8.22518	18.7488
777	2	1	28	200.399	100.21	0	75.4563
481.6	2	1	24	186.208	83.9387	80.0705	48.9252
63.6	2	1	19	168.228	101.111	43.9353	25.6576
398.8	2	2	23	171.308	62.8634	91.7229	41.9733
1074.3	2	1	23	113.437	186.546	19.0947	29.7787
234.7	2	2	26	175.414	90.8325	97.6333	29.2028
681.1	2	1	23	200.841	66.9551	109.295	54.1514
726.4	2	1	24	130.526	30.9679	69.3123	26.8199
230.9	2	1	23	160.245	27.4228	63.5892	15.7383
260.4	2	1	21	114.567	122.552	43.6723	33.4775
63.7	2	2	21	122.788	202.852	195.332	38.0536
45	2	2	22	269.851	150.339	22.8258	42.0007
451.6	2	2	30	170.999	42.4596	113.668	25.6269
517.9	2	2	21	147.639	113.69	125.577	35.4569
669.2	2	1	18	322.749	103.781	81.0304	20.3457
585.9	2	2	23	200.482	17.2781	29.5793	35.3895
757.6	2	2	14	306.876	137.62	29.6212	23.9932
287.7	2	2	21	223.734	117.878	192.452	32.7652
356.4	2	1	22	199.225	85.9242	89.1941	28.2377
258.8	2	1	28	129.97	70.3887	111.698	35.7823
187.5	2	1	23	167.693	90.4602	92.0268	70.8689
450.4	2	2	9	74.8393	84.3526	276.108	23.475
57.6	2	2	25	266.28	60.6831	71.7188	53.964
317	2	2	17	249.717	75.8443	38.3539	26.6025
#NULL!	2	2	25	252.678	37.1873	0	21.1317
414.5	2	1	15	295.349	65.2825	75.8048	19.8093
26.5	2	1	16	216.653	33.6844	66.5236	28.8791
450.9	2	2	20	150.676	56.0453	83.5668	31.1774
134.6	2	2	21	194.979	47.5671	53.2233	33.0777
316.8	2	1	28	185.577	28.4458	10.1023	35.1286
340.7	2	1	23	263.524	25.8967	87.0428	21.6113
748.5	2	1	28	274.835	37.9346	55.7335	15.0049
422.4	2	2	23	164.751	50.4489	144.922	27.9628
204.9	2	1	19	231.06	2.67806	2.72192	26.0648
615.4	2	1	26	103.683	162.266	128.039	68.3064
73	2	2	12	182.873	62.34	109.724	26.7996
679.5	2	2	25	308.711	57.4114	89.3272	21.9981
161.1	2	2	24	174.99	139.227	52.9605	33.9136
157.9	2	2	19	215.883	86.0724	145.992	28.2915
171.1	2	1	22	89.9362	65.3623	94.7787	28.7217
592.8	2	2	18	148.817	35.2669	40.7787	31.2367
41	2	1	26	204.608	11.351	3.00403	5.75773
434.4	2	1	26	178.663	136.284	87.593	39.6101
187.2	2	2	26	303.738	78.7851	43.3912	13.2635
23.9	2	2	18	107.796	74.0941	371.703	2.99775
268.8	2	1	25	203.214	60.9137	48.5384	38.2962
953.3	2	2	28	174.248	184.695	193.166	20.4268
630.1	2	1	21	169.122	80.628	97.8559	3.31998
653.2	2	2	22	189.984	84.5939	87.2795	30.6098
877.8	2	2	21	252.476	93.7627	407.707	11.4611
348	2	1	25	169.544	106.121	153.649	31.378
#NULL!	2	2	25	139.895	78.7827	178.986	51.2649
401.3	2	2	26	229.033	129.717	37.1526	2.03612
372.8	2	1	20	233.042	57.6174	50.7409	27.8628
445.1	2	1	24	201.429	120.119	31.6887	27.8644
202.9	2	2	20	101.806	112.301	31.2645	40.4943
310.2	2	2	30	230.31	52.1706	79.5903	45.0437
60.5	2	1	29	172.346	81.5099	11.1913	36.9313
316.5	2	1	19	242.565	147.365	0	70.2482
165.3	2	1	23	194.393	105.924	61.5395	28.8341
102.5	2	1	21	319.372	66.6969	121.936	21.3765
218.4	2	1	15	275.499	36.752	79.4612	33.6798
186.1	2	2	20	78.0208	51.4281	109.374	67.5645
143.1	2	2	25	250.03	33.8743	15.8948	22.5652
681.2	2	1	27	201.068	91.6745	102.308	27.1085
199.6	2	2	15	118.1	53.3099	97.6523	30.2388
329.8	2	1	21	129.195	122.431	181.226	28.3567
582.7	2	2	26	149.369	124.204	119.248	25.3606
235.2	2	2	25	313.981	62.8573	143.182	12.5852
317.5	2	2	22	189.767	32.7403	103.847	24.8625
710.8	2	1	10	234.69	83.3345	71.776	20.6834
352.3	2	2	21	205.938	67.3633	172.388	14.2368
176.6	2	2	15	135.051	46.3461	30.0113	8.10306
489.7	2	2	24	280.766	107.594	150.998	15.3692
348.5	2	2	29	214.446	48.9277	151.39	28.4549
587.9	2	1	26	179.613	56.0303	62.9323	34.4975
109.6	2	2	15	253.991	83.6698	126.574	15.1888
279.6	2	2	17	270.541	26.5641	53.5484	28.074
339.9	2	1	16	192.163	94.0076	165.267	24.5306
354.6	2	2	16	259.058	68.9815	5.08955	8.17963
573.2	2	1	20	268.365	73.1837	37.4652	29.5987
0.7	2	1	16	137.176	13.7976	59.9896	24.1458
205.2	2	2	20	207.749	14.8534	112.737	20.1559
409.1	2	2	20	115.065	111.166	223.641	16.2487
245.2	2	2	22	159.726	82.6423	74.4067	38.8674
969.4	2	1	21	419.605	62.5674	94.3758	34.8157
180.1	2	2	18	259.883	178.838	93.7251	26.436
261.4	2	1	21	227.541	85.411	66.3882	33.7214
157.3	2	2	17	200.953	47.9566	115.241	19.4545
282.3	2	2	18	146.419	102.9	26.1463	55.1252
293.1	2	1	21	215.011	34.9527	43.5001	45.3579
90.8	2	1	18	210.681	90.7394	41.1805	24.5558
458.8	2	2	24	193.124	97.5686	122.016	40.8566
455.4	2	2	22	244.038	49.8408	109.373	14.7397
62.1	2	2	16	168.521	99.0055	27.1321	19.8083
236.5	2	1	30	218.1	38.3072	70.6589	43.2473
360.1	2	2	25	220.021	46.2849	91.9948	24.7236
369.7	2	2	22	154.49	187.222	255.929	30.853
329.4	2	2	23	171.103	135.946	237.183	25.1779
192.9	2	1	22	333.291	25.2511	27.4633	21.2292
58.2	2	1	26	156.205	117.564	48.5265	65.5108
437.1	2	1	23	237.644	110.759	3.87464	51.0622
442.4	2	1	26	127.224	83.4541	58.8396	19.368
121.7	2	1	18	165.826	119.34	222.998	26.7995
163.7	2	2	20	158.083	62.9495	130.087	26.5016
451.8	2	1	19	95.0076	51.5802	132.455	26.8063
1098.3	2	2	20	178.641	68.3927	104.443	37.527
463.5	2	2	17	107.395	117.334	212.95	7.72604
196	2	2	24	141.006	84.7429	130.875	50.7171
467.4	2	1	25	153.485	44.6341	64.2671	37.9932
184.9	2	1	19	238.555	80.5299	7.35273	44.8057
261.8	2	1	20	290.374	42.5214	29.2623	20.4915
112.3	2	2	24	323.616	66.8927	56.693	23.6902
#NULL!	2	1	22	272.225	58.4763	40.0283	21.6549
152.3	2	1	22	113.811	58.944	149.121	14.9823
28.9	2	2	24	353.811	7.63272	73.8474	9.43605
255.8	2	2	18	156.52	76.7189	155.311	28.4788
77.7	2	2	23	305.026	115.618	208.489	11.7282
322.9	2	2	22	189.309	35.831	37.0156	39.2671
900.2	2	2	21	185.607	26.8776	67.9066	38.5273
638	2	2	25	289.123	58.5967	54.0417	16.6468
518	2	1	16	195.747	100.775	93.4723	35.0359
191.3	2	1	21	339.799	13.0485	10.7494	40.4221
265.4	2	2	23	114.918	75.9128	152.257	36.1289
203.4	2	2	21	217.964	165.789	84.51	26.1712
63.8	2	1	25	122.067	110.013	158.41	20.7182
121.4	2	1	22	173.42	21.4683	74.8506	77.6733
196.5	2	2	16	163.085	49.7335	78.6301	37.3101
307	2	2	23	211.8	102.717	106.473	23.2222
610.2	2	1	27	196.424	55.6115	86.6699	49.0368
96.9	2	2	17	210.084	19.5107	41.771	50.1296
143	2	2	26	178.454	106.982	196.426	53.3518
25.4	2	1	18	211.594	36.522	89.5354	23.1013
316.3	2	1	26	268.32	16.5996	10.1041	22.4335
22.5	2	2	9	185.532	35.9629	189.033	46.5956
47.9	2	2	23	201.658	45.8012	93.5885	34.5108
488	2	2	20	277.037	65.4684	205.104	0
752.6	2	1	27	242.931	76.6516	68.4793	35.1987
116.5	2	2	20	190.958	14.8847	82.9995	23.2819
276.5	2	1	21	166.605	64.936	89.8651	45.8894
126.5	2	2	18	282.847	55.3756	16.0709	21.1943
332.4	2	1	21	405.454	7.62713	0	13.3475
292.2	2	1	24	217.748	105.729	44.6471	39.0477
102.7	2	2	19	151.126	80.9666	87.5785	2.30339
494.2	2	2	27	179.624	88.1457	83.98	45.4225
289.9	2	1	24	173.481	49.6965	70.6534	52.827
398.8	2	1	21	156.245	39.8522	26.657	44.4505
66.8	2	2	21	250.216	36.2071	91.1963	41.1523
245.9	2	1	22	253.349	90.7491	148.518	21.8938
252.6	2	1	22	262.038	57.8126	6.97144	25.7217
276	2	2	23	164.852	32.7902	106.687	24.3188
141.3	2	2	17	180.18	26.7727	50.1429	32.3691
23.5	2	1	22	126.159	92.035	212.959	35.2039
230.8	2	1	25	220.412	79.7247	97.0781	33.3863
592.9	2	2	16	239.384	17.0627	117.249	54.9606
162.8	2	2	18	223.14	69.8436	34.7049	51.5078
461.7	2	2	15	261.204	56.7251	27.7265	34.4634
145.5	2	2	20	169.628	63.3521	50.8884	0
384.4	2	2	18	253.59	46.4991	154.96	22.7271
239.2	2	2	26	136.867	48.4786	183.02	31.4389
235.9	2	2	27	130.087	51.0044	140.782	35.2541
176	2	1	21	228.368	40.6949	24.6273	31.7406
186	2	1	20	131.459	39.4558	89.3849	53.5406
156	2	1	18	248.865	31.8138	79.1084	24.5325
903.4	2	1	22	212.474	52.0901	62.2166	13.4499
660.6	2	1	21	291.045	39.2135	17.4898	13.5611
117.2	2	1	14	189.694	48.5182	28.7731	43.1839
225.9	2	2	26	260.752	43.5742	135.237	39.9575
539.5	2	1	22	332.643	118.16	13.395	27.5076
559.6	2	1	26	210.171	49.9038	94.999	38.9232
808.7	2	1	24	119.748	68.4081	20.7615	26.3747
344.3	2	2	26	95.7089	96.8858	196.02	70.275
838.2	2	2	22	108.355	56.4301	178.031	20.6048
283.8	2	2	23	245.976	56.8078	92.3921	35.1713
383.7	2	2	22	183.585	101.972	215.715	58.9536
268.6	2	1	26	299.744	55.0504	44.5039	43.6792
130.8	2	2	20	210.908	65.66	112.812	35.0147
225.5	2	1	21	257.157	62.4404	148.987	22.3387
98.6	2	1	22	244.758	118.539	51.9718	32.6448
300.9	2	2	24	288.142	64.9214	92.9031	7.47846
344.5	2	1	23	192.997	46.5234	78.8875	45.0173
444.5	2	2	25	135.901	98.398	108.974	25.0292
657.4	2	1	21	278.974	58.1123	52.0379	55.8358
106.3	2	2	13	142.478	53.2988	42.5272	51.328
419.3	2	1	20	138.563	59.1915	83.1726	15.4393
489.8	2	1	26	205.793	48.488	52.3906	9.53207
171.2	2	2	19	174.006	52.0609	96.9446	23.2997
252.5	2	2	22	112.466	82.5448	131.584	15.2064
54	2	2	18	149.757	98.4373	215.161	22.2324
759.1	2	1	18	268.146	31.8578	28.5172	18.139
149.5	2	1	12	175.481	142.265	219.931	0
168.8	2	2	19	263.867	89.4086	19.5726	58.0109
750.5	2	1	19	193.538	89.2322	303.57	25.2571
535.2	2	2	17	216.807	52.2348	52.6807	13.7613
396.4	2	2	24	215.87	139.104	161.535	14.2491
497.9	2	1	20	140.054	37.067	42.8829	25.7937
836.9	2	1	21	290.959	67.6035	62.3484	11.4215
936.2	2	2	25	179.213	13.6572	14.761	16.7958
467.5	2	1	15	274.855	40.7702	19.2057	28.8086
104	2	2	17	187.322	96.3165	86.1598	48.7259
80.4	2	2	25	215.23	54.0209	23.4545	33.334
274.4	2	2	15	158.981	88.7704	23.3202	39.2066
109.7	2	2	25	280.721	145.391	66.0139	26.3838
532.7	2	2	18	261.658	51.698	73.7757	32.4169
148.4	2	2	19	94.4207	140.07	131.876	19.0863
263.3	2	1	23	195.494	54.6865	51.784	14.2018
103.6	2	2	24	292.223	57.7567	77.9359	14.9991
102.2	2	1	19	289.166	49.431	11.9449	4.90917
232.2	2	2	13	228.524	92.1293	112.917	26.7381
283.7	2	2	23	271.424	46.5406	80.9385	7.19938
1023.3	2	1	22	172.526	35.4885	49.3753	18.2843
79.6	2	2	14	170.644	35.9416	50.0057	18.5177
82.1	2	2	20	234.609	37.363	89.2609	25.7779
317.1	2	1	20	328.462	72.7756	22.1955	7.89843
114.4	2	1	17	358.891	20.2698	26.885	2.84768
17.2	2	1	16	229.325	47.8541	2.62419	39.4121
371.6	2	1	21	282.479	31.6413	0	31.7273
187.7	2	1	26	253.606	21.1057	81.8084	20.8119
405.1	2	1	20	305.847	24.6033	19.5588	11.8421
288.8	2	1	18	165.521	81.121	69.2163	41.0317
126.5	2	2	25	272.425	67.3739	8.7879	46.8165
468.5	2	2	15	147.067	83.021	78.0121	26.9387
59.1	2	2	17	154.102	88.1741	250.722	48.7671
266.6	2	1	17	113.34	96.1534	0	48.0767
239	2	2	21	161.169	67.7096	98.3456	18.0859
487.7	2	2	23	129.853	155.568	237.104	16.8601
278.8	2	2	22	248.202	42.7942	67.8623	16.7367
#NULL!	2	1	20	294.546	10.6816	3.57025	47.3377
265.6	2	2	28	184.668	54.7879	29.1741	17.1104
378.9	2	2	22	180.196	161.689	244.051	25.8807
299.7	2	1	21	243.932	33.4421	34.562	52.9842
436.4	2	1	17	144.116	54.484	67.7896	43.2159
408.8	2	2	18	312.183	37.0407	8.9195	50.1722
970.6	2	2	17	218.365	82.1846	111.972	27.8413
321.4	2	1	21	225.072	54.5008	12.6075	19.5877
308.4	2	1	21	219.083	99.2237	74.8373	7.56996
467.1	2	1	17	220.762	122.864	114.215	27.7988
214.7	2	2	17	229.913	62.284	29.687	12.602
469.7	2	1	20	193.174	15.1536	5.59025	27.7865
37.7	2	1	23	279.618	10.0361	3.68997	16.3852
466.6	2	1	27	171.562	99.5301	116.368	45.8982
556.7	2	2	26	199.472	69.4273	102.41	6.83574
40.2	2	1	17	310.303	86.4145	136.231	46.0184
97.7	2	2	17	135.254	63.2384	181.246	40.9418
128.9	2	1	24	326.861	31.6822	25.215	16.1096
351.3	2	2	18	207.933	46.1022	47.0365	14.5529
547.7	2	1	24	132.143	132.143	0	28.7542
259.8	2	2	21	222.958	57.7298	109.491	11.8755
319.2	2	1	18	316.78	17.8748	3.93896	18.0708
425.5	2	2	25	271.38	142.902	78.4819	8.44771
284.8	2	1	17	123.224	59.342	14.6967	30.1282
380.9	2	2	25	234.451	135.681	71.5316	27.7085
143.6	2	2	21	282.753	102.813	10.8003	37.9062
571.7	2	2	23	182.733	67.457	70.0411	15.1808
156.9	2	1	22	231.356	59.2203	31.0715	23.9915
692.7	2	2	22	309.018	183.651	4.38669	30.5797
535.7	2	2	23	134.774	120.319	101.462	44.1347
635.5	2	2	18	223.514	40.3202	46.9567	27.0001
179.1	2	2	25	200.599	70.0988	99.5252	48.0964
127.6	2	2	24	300.812	22.9211	34.9931	20.8034
346.6	2	1	17	211.612	98.4289	62.3242	26.7066
127.1	2	2	16	183.179	73.7237	120.732	34.6316
49.2	2	1	23	157.144	70.4159	96.3276	40.7956
108.1	2	2	24	165.767	66.4903	74.7821	43.0343
20.8	2	2	24	141.756	164.754	135.724	8.42888
419.4	2	1	26	274.78	76.2082	8.86388	25.4836
635.4	2	1	22	313.649	54.5534	25.9438	20.3604
46.2	2	1	18	306.912	67.4369	125.418	21.7256
138.5	2	1	24	317.847	97.329	3.0776	16.5372
686.8	2	1	21	164.257	98.9451	5.81783	26.7984
362.5	2	2	23	151.516	55.853	102.095	23.1837
340.1	2	1	20	215.46	118.78	25.5009	11.3143
235.1	2	2	21	230.373	86.3428	117.188	11.0296
278	2	2	21	196.114	113.97	95.8803	22.6288
72.3	2	2	18	198.335	65.9319	0	88.6349
600.9	2	2	25	187.837	72.7251	88.6135	44.2745
575.6	2	1	25	387.646	99.3884	122.231	18.1849
602.8	2	2	22	174.988	156.525	18.4253	21.7512
#NULL!	2	1	20	166.577	65.6174	22.1719	46.8608
242.1	2	2	19	208.507	53.1937	72.3997	9.41867
162.1	2	1	23	178.485	26.7469	37.213	20.5214
675.4	2	1	19	352.59	21.874	0	34.1781
#NULL!	2	2	16	361.765	221.565	149.344	7.18893
736.2	2	2	23	202.676	181.635	52.6397	57.0888
253.1	2	1	23	275.919	91.4445	3.41484	15.2692
450.3	2	2	22	285.76	93.9389	14.2086	17.7243
#NULL!	2	2	24	151.316	75.3974	4.58482	21.1475
224.6	2	2	23	321.041	18.0316	7.34985	15.0019
49.5	2	2	12	228.325	81.4991	43.5299	35.4543
26.8	2	1	23	208.717	58.4576	37.9485	46.4657
249.7	2	2	19	195.324	78.4861	101.849	23.621
334.2	2	2	19	168.731	71.8527	44.9631	51.3234
400.8	2	1	18	134.548	110.325	204.086	28.1859
70.9	2	1	20	221.388	31.0406	61.3451	22.074
232.5	2	1	19	202.604	60.9404	27.279	60.0139
130.4	2	2	21	234.894	52.1493	146.334	27.8874
9.1	2	1	15	250.11	222.257	8.12047	16.4439
387.4	2	2	17	258.817	104.946	139.225	29.8785
392	2	2	18	141.117	139.953	109.059	15.0006
506.9	2	1	21	190.238	66.3858	75.1442	9.75991
786.9	2	1	24	285.25	53.5006	15.5074	37.1532
237.4	2	1	23	196.198	59.1103	215.657	20.8476
373.1	2	1	17	181.866	55.3988	92.9998	28.4121
71	2	1	17	398.87	6.56879	0	0
188.7	2	2	21	80.2214	76.0395	31.6179	68.1972
398.7	2	1	11	180.597	72.3125	15.6553	59.0363
845.7	2	1	17	156.93	125.666	40.8602	20.8888
78.2	2	2	16	170.607	139.932	143.35	22.7003
441.5	2	1	21	220.494	86.6151	151.029	22.9396
442.2	2	1	26	259.855	79.6557	56.3922	33.881
260.9	2	2	18	132.169	80.6528	51.7326	16.1724
300.3	2	1	22	177.3	35.8352	32.6665	49.8363
295.3	2	1	20	213.463	21.7226	39.818	68.2854
328	2	2	20	203.588	130.423	91.2721	25.5939
388.6	2	1	24	201.247	92.8211	25.9438	9.08032
6.2	2	2	15	251.192	18.1267	44.0173	15.6366
204.1	2	1	24	223.176	120.126	134.886	10.5593
192.8	2	2	19	159.907	96.3882	73.9551	11.6523
744.9	2	1	21	142.951	64.3925	46.2206	36.4931
544	2	1	28	254.305	58.3435	52.787	24.7601
600.9	2	1	17	303.78	62.1964	38.4214	40.8719
158.8	2	2	16	202.214	43.6491	205.189	17.4667
372.6	2	1	16	315.59	5.52513	6.55153	13.8128
732.3	2	2	15	241.578	82.5528	91.3488	39.3838
48.2	2	2	20	183.243	84.2557	128.892	22.854
123.8	2	2	20	172.905	55.9704	37.3881	10.4605
332.7	2	2	22	113.899	183.548	210.065	51.6264
129.9	2	2	17	140.557	85.5457	136.969	32.7067
139	2	1	25	258.155	3.91072	87.6542	12.3566
396.9	2	1	21	118.01	28.6815	14.9625	40.0248
471.8	2	2	23	166.775	84.3884	96.0489	71.8061
496.6	2	1	21	213.426	46.9591	56.8126	32.756
89.5	2	2	28	230.519	47.0344	50.4728	50.5493
188	2	2	17	232.987	90.536	39.9883	0.999708
199.1	2	1	16	381.486	47.5708	5.51546	0
359.7	2	1	26	206.803	24.2564	89.164	25.0003
203.8	2	1	16	304.947	68.4144	77.3098	22.1929
462.4	2	1	21	221.954	117.783	47.9357	14.2877
163	2	1	19	262.781	98.1109	7.23466	10.9153
882.6	2	1	27	270.852	66.4422	55.4015	34.1313
468.8	2	1	26	295.611	39.8282	20.1096	10.5576
255.2	2	2	23	181.52	165.565	8.11861	16.9408
505.2	2	2	19	221.7	134.168	75.6006	7.5134
234.3	2	2	25	184.114	116.996	188.584	39.5652
578.9	2	2	9	299.463	18.0977	25.7829	9.22454
267.3	2	1	16	143.909	85.206	177.098	31.9901
228.4	2	2	18	295.839	99.25	62.106	10.604
147.4	2	2	21	232.321	69.4464	131.013	24.1839
594.9	2	2	20	278.041	53.8329	252.462	21.1414
153.7	2	2	27	107.879	41.4281	80.8752	62.8929
332	2	1	24	216.748	100.21	129.648	23.4263
587	2	1	25	226.434	92.5166	153.937	14.3284
337.3	2	2	19	208.107	117.45	85.2665	25.5681
658.3	2	1	16	222.641	23.8929	31.4795	109.509
264	2	2	18	420.169	11.6013	7.56607	20.3023
330.7	2	2	19	131.677	51.7959	122.004	65.8627
224.9	2	2	17	257.179	81.9932	72.3317	30.5731
404	2	1	17	228.75	51.8047	77.1578	30.1052
632.4	2	2	17	274.789	40.5852	101.764	9.05072
147.5	2	1	22	120.112	96.5853	0	44.3192
210	2	2	22	230.052	88.5293	126.252	17.681
474	2	2	24	196.386	21.0149	13.9769	36.2089
290.4	2	1	18	188.898	50.4472	12.1422	56.0525
69.2	2	2	21	266.987	90.9461	128.368	25.9493
87.7	2	2	15	334.24	14.5753	26.854	59.5494
146.8	2	2	16	268.517	38.0655	163.018	22.3099
94.1	2	2	20	194.834	16.1989	4.74048	0
287.6	2	2	23	242.362	8.47831	88.4693	38.349
646.2	2	1	26	150.735	100.64	111.916	26.8722
182.4	2	2	20	91.6945	73.1245	93.4464	33.9415
376.9	2	1	28	349.99	41.8497	19.7889	5.77931
33.1	2	1	17	236.982	36.9989	23.1949	27.2862
#NULL!	2	2	23	197.447	269.096	31.1836	6.32844
424.4	2	1	8	280.318	52.1309	3.52576	34.8484
378	2	2	19	261.973	114.599	83.1659	27.491
262.8	2	1	16	247.019	19.7184	12.2791	11.2005
397.4	2	1	21	131.7	112.384	46.6583	50.6996
207.8	2	2	23	164.139	55.6788	69.9635	118.754
20.1	2	1	19	242.49	70.7751	44.7806	19.1868
532	2	1	20	150.66	119.086	57.1065	30.8375
70.2	2	2	21	225.071	69.4935	86.0151	27.2632
155.3	2	2	18	254.88	34.1965	104.269	41.1905
604.1	2	2	26	205.104	88.4184	104.203	30.9556
358.7	2	2	25	179.147	95.0558	130.411	36.7665
755.4	2	2	25	162.828	136.189	301.716	40.5383
1190.2	2	2	26	194.933	78.5508	145.789	26.1539
465.4	2	1	25	212.48	60.5327	312.766	11.0998
206.2	2	2	24	140.805	44.3503	176.486	37.585
330.4	2	2	18	127.332	94.4033	202.814	70.6112
206.2	2	1	24	229.44	44.3778	122.2	14.7685
240	2	2	16	169.871	52.0182	73.1281	59.4451
249	2	2	24	120.655	9.04915	50.2787	1.57377
292.7	2	2	20	167.943	66.2166	215.678	8.11657
266.8	2	1	23	217.475	73.2156	116.463	26.6138
100	2	2	13	309.011	44.3537	50.8968	21.4615
310.9	2	1	20	226.018	89.9372	73.0498	4.66229
317	2	2	27	212.239	103.222	68.5962	9.32101
689.1	2	1	28	251.036	58.2353	35.4826	27.6742
658	2	2	19	181.778	47.1293	90.7344	32.4552
435.1	2	1	17	148.775	44.7939	35.5027	10.8958
232	2	2	18	165.503	48.3563	107.686	47.6745
594	2	1	22	208.381	97.8595	21.6393	37.8323
390.2	2	1	25	120.933	84.2438	111.687	29.4653
131.5	2	1	24	186.966	37.6962	135.362	30.538
249.5	2	2	30	100.415	39.3937	149.21	33.6622
447	2	2	29	238.902	104.748	134.001	30.7007
285	2	1	16	256.992	6.37712	38.2472	6.25792
#NULL!	2	2	27	120.603	165.96	258.372	43.56
201.7	2	1	25	200.876	86.2437	61.6394	35.9092
132.2	2	2	24	163.026	101.961	141.857	68.0787
303.7	2	2	20	238.501	42.2355	27.8768	70.5216
699.7	2	2	14	182.784	42.3591	114.878	32.4759
107.3	2	2	17	165.18	83.7387	83.2325	40.3568
307.4	2	1	26	250.379	64.5731	84.7946	26.4576
329.4	2	2	16	192.023	84.4105	135.112	33.7528
405.6	2	1	25	113.854	120.797	283.081	57.6868
1062.2	2	1	20	434.699	16.5115	29.7287	10.6363
165.5	2	2	26	118.956	54.8142	104.34	37.765
182	2	1	25	199.927	66.7945	78.9918	48.7813
177.6	2	1	16	131.937	35.6355	77.9796	15.0942
111.5	2	2	25	98.8419	46.8298	108.915	47.4313
795.9	2	1	23	221.849	43.2803	123.169	26.295
92	2	1	21	170.201	45.5895	93.4137	5.29033
384.8	2	2	19	294.882	58.2853	62.9258	15.5669
623.1	2	2	26	188.507	82.6568	71.6512	37.1827
312.4	2	2	20	167.152	33.7236	119.394	23.1719
620.2	2	2	26	154.577	67.3602	114.374	42.7342
108.6	2	2	21	174.51	113.824	118.649	25.7091
459.7	2	2	24	113.264	83.5623	149.047	47.2426
1079.8	2	2	15	188.486	100.691	148.824	21.1773
48	2	2	24	144.545	113.269	177.521	68.3321
160.1	2	2	24	143.761	103.87	151.1	51.8605
123.3	2	2	23	133.017	51.2352	80.2613	34.2934
695.8	2	2	21	182.696	31.6722	101.377	15.294
473.5	2	1	22	223.068	103.432	83.4158	24.4872
120.5	2	1	30	181.12	53.9821	136.227	39.3864
457	2	1	20	312.319	7.97294	16.0348	54.4892
466.1	2	1	24	187.823	58.2124	40.6595	25.4424
209.6	2	2	22	348.03	43.4494	65.58	0
481.6	2	2	13	355.327	24.7236	22.3945	0
272.9	2	1	22	261.243	59.7137	167.253	32.9997
165.9	2	1	22	237.656	81.3992	49.6392	17.6112
399	2	1	20	313.738	22.1444	73.6973	49.0032
877.4	2	2	17	227.568	119.892	15.4011	6.79748
27.9	2	2	22	264.475	45.2283	40.457	19.0106
124.3	2	2	24	186.266	40.4784	209.947	27.9793
569.6	2	2	24	193.336	65.0349	202.491	27.7679
107	2	1	19	299.495	27.0673	85.2709	13.2843
181.1	2	1	26	235.552	84.1288	73.5416	26.046
31.2	2	2	25	172.667	158.323	97.4563	35.465
896.1	2	1	25	298.633	112.392	64.7604	19.4281
184.3	2	2	24	195.395	31.1724	158.906	20.3046
528.4	2	2	19	108.042	203.901	82.4869	44.0514
127	2	1	22	152.635	62.2895	62.3864	6.75954
675.4	2	1	24	276.222	99.112	49.5805	29.783
148.3	2	2	17	258.063	86.3624	38.4022	20.2412
614.1	2	2	27	99.3553	118.866	193.675	28.9011
216	2	2	26	114.284	16.4784	173.71	42.5599
96.7	2	1	21	265.914	14.3908	64.5888	30.261
97	2	2	21	160.224	67.495	119.514	49.2848
192.7	2	1	24	243.68	41.869	160.32	34.0654
1019.1	2	1	25	218.967	60.2689	58.161	23.1077
432.8	2	1	25	211.354	108.406	115.617	32.6918
238.5	2	2	19	365.543	47.9318	108.195	10.3212
93.7	2	1	21	266.886	0	19.3565	12.6477
64.7	2	1	24	172.965	71.5793	73.7708	44.6055
32	2	1	16	172.532	9.26579	67.3567	13.8854
99.6	2	1	18	136.999	52.628	135.616	39.0608
433.4	2	1	26	305.816	54.5957	25.396	21.3349
80.4	2	2	23	208.193	46.6196	109.401	23.5052
243.5	2	1	9	225.169	41.0788	93.4234	17.2009
219.8	2	2	19	161.668	50.3286	124.195	77.0799
638.4	2	2	25	126.631	101.418	113.498	34.5322
598.4	2	1	25	172.577	108.307	71.8384	45.8713
158.7	2	2	24	153.121	107.811	128.982	25.7943
305.1	2	1	23	219.504	53.6176	175.114	15.0172
85.3	2	1	20	119.819	49.2374	26.5697	87.8613
658.7	2	2	24	233.204	45.5052	60.6878	32.6373
615.6	2	1	22	223.262	44.1614	34.6008	41.8551
253.6	2	2	26	229.915	41.9394	217.464	21.8332
116.4	2	2	24	203.568	77.7924	104.76	3.38228
434.8	2	2	21	230.338	48.9988	65.9197	36.7469
286.9	2	2	23	220.713	119.076	97.316	28.9515
41.7	2	2	18	186.925	36.7505	100.114	24.4535
365.7	2	2	22	229.814	64.5216	300.463	35.6766
600.9	2	1	19	337.77	64.5982	52.8161	23.6377
541.7	2	2	25	269.678	12.3281	95.4762	19.2627
322.8	2	2	25	120.171	49.2347	53.4553	56.255
15	2	2	20	120.318	129.062	190.183	72.1557
441.3	2	1	24	137.516	74.6523	259.83	29.0918
368	2	1	9	270.667	57.2645	23.5773	47.744
304.4	2	2	23	235.396	48.2842	51.5629	4.83403
83.1	2	2	14	206.903	63.3678	33.6266	28.0493
#NULL!	2	1	22	209.027	198.667	33.4358	35.7765
105	2	1	26	83.4134	79.2948	193.787	64.7496
430.7	2	1	17	234.257	59.9496	48.995	37.3632
191.7	2	2	23	163.492	66.4675	104.025	30.1384
133.2	2	2	17	258.36	22.515	152.275	21.9167
533.9	2	1	21	244.512	19.6067	15.7186	6.76774
636.7	2	1	18	197.45	81.8729	192.065	37.0218
146.5	2	2	21	137.522	26.0638	145.909	28.3703
152.9	2	1	20	162.792	49.6728	131.384	7.23883
32.6	2	1	18	234.698	35.9824	52.5913	45.8748
173.9	2	2	26	118.03	86.2363	279.672	13.7518
1104.1	2	2	25	158.19	43.2635	87.2118	41.4206
332.2	2	2	23	273.565	55.8838	101.773	44.7593
141.9	2	2	21	167.585	35.9152	56.2151	23.9435
324.1	2	1	27	243.093	76.896	46.3789	31.1903
700	2	2	24	240.74	131.267	152.004	39.2039
377.6	2	2	20	141.646	104.365	85.6918	52.1173
229.9	2	2	27	286.655	87.9896	153.5	19.9596
24.2	2	2	20	122.987	92.6647	72.7019	56.9499
522.2	2	1	25	204.779	88.8171	198.028	8.69465
728.7	2	1	25	199.253	81.336	146.598	42.4567
189.2	2	1	22	176.495	47.1916	13.5881	45.407
890	2	1	26	179.665	84.539	63.1304	29.0808
246.1	2	1	21	172.63	62.2189	152.62	24.3768
90.6	2	1	21	230.236	72.7905	97.2889	38.0202
360.1	2	1	15	334.651	61.6973	91.5231	0
227.7	2	2	23	137.415	105.351	204.573	56.0508
429.8	2	2	17	163.779	103.62	239.594	36.243
963.7	2	2	25	159.959	42.61	92.4176	72.5073
168.5	2	2	20	179.489	89.1346	179.447	61.3726
257.6	2	2	24	208.936	50.9094	97.0439	22.3757
253.3	2	2	24	243.435	211.731	29.7298	47.3491
182.2	2	2	22	249.815	117.292	121.958	27.0485
603	2	2	20	68.81	59.9733	235.461	29.8284
160.9	2	2	20	197.395	43.2803	84.2737	26.295
1010.1	2	2	21	82.7635	49.8656	101.062	41.0336
749.5	2	1	26	192.946	28.2333	87.6014	44.1401
708.1	2	1	20	158.381	92.3887	96.4111	28.956
248.4	2	2	24	169.233	80.7268	51.2148	101.657
443.2	2	1	25	216.256	99.0867	83.8543	49.7609
1192.2	2	1	17	193.793	55.7224	84.6427	48.8001
644.5	2	1	25	241.636	96.1809	70.4195	32.7318
630.6	2	1	18	255.704	29.0228	56.9226	5.45315
82.3	2	2	20	219.166	154.931	74.5901	17.4734
534.7	2	2	23	255.936	42.7928	77.2846	33.2753
565.8	2	1	13	239.502	65.4564	133.057	32.5249
609.4	2	1	22	208.101	13.0933	159.396	82.1888
355.5	2	2	18	162.581	110.254	181.655	33.2493
#NULL!	2	2	16	140.466	43.7785	71.6264	47.4072
92.2	2	1	22	263.511	34.8874	119.975	44.2328
247.6	2	1	18	369.905	17.7001	9.57684	4.13001
353.7	2	2	21	200.025	139.076	192.584	31.5448
92.5	2	1	22	417.209	42.0333	45.541	11.8642
72.7	2	2	23	253.458	82.5104	185.759	15.2833
1401.9	2	2	16	247.602	49.543	77.5456	14.194
284.2	2	2	26	136.389	201.518	182.664	7.88444
290.3	2	1	24	235.911	79.9372	169.323	23.1759
318.8	2	1	25	89.0257	161.897	119.946	37.4848
123.1	2	1	26	133.781	61.2069	177.411	0
35.2	2	2	14	183.632	27.5807	96.6486	2.5057
55.8	2	1	22	163.72	19.8762	80.5608	16.6984
122.5	2	1	24	189.522	33.6708	70.5967	43.5572
24.1	2	2	16	221.072	109.949	168.931	39.2675
543.4	2	1	20	216.195	74.9586	84.5199	26.2177
219.5	2	2	25	172.706	39.2952	103.495	32.1283
225	2	1	18	150.849	100.233	112.549	32.6847
616.1	2	2	21	137.811	74.7853	144.15	47.0063
239.6	2	1	27	85.5356	87.9763	79.687	54.6347
222.6	2	2	25	281.427	45.1412	79.0097	24.376
675.5	2	2	19	186.737	22.271	148.809	23.3455
506.5	2	2	20	323.432	35.4697	61.0533	10.0116
158.9	2	1	25	180.305	86.6995	214.649	15.8727
186.2	2	2	21	84.6777	152.095	68.9181	27.9317
869.8	2	1	22	316.186	53.2835	137.963	16.8332
218.7	2	2	23	155.692	93.1389	113.893	48.3104
15.3	2	2	21	136.089	63.4063	222.45	66.973
753.4	2	2	30	120.761	89.5581	231.356	63.5039
124.7	2	1	24	224.359	36.9601	195.388	30.8522
321.6	2	1	24	203.391	25.8735	13.7683	29.8214
468.7	2	2	22	210.521	31.594	50.2287	42.9728
660.8	2	1	19	206.567	17.9928	24.1184	52.5245
590	2	1	24	140.983	13.2618	65.7811	44.6797
405	2	2	27	203.119	58.6386	141.931	28.3731
138.2	2	1	19	289.322	144.971	147.949	11.6934
560.1	2	2	22	190.253	59.8584	104.453	35.2574
48.3	2	2	25	266.196	103.678	180.806	15.6606
25.7	2	1	23	344.336	14.0642	97.1819	26.725
529.4	2	2	20	265.514	74.1591	120.739	13.1298
1098.6	2	1	19	157.228	91.6033	35.8754	42.6417
642	2	1	23	339.452	29.6248	115.823	11.8463
336.2	2	2	18	272.553	63.8158	209.373	29.3307
366.2	2	2	18	99.0923	44.2105	241.975	50.9457
95.2	2	2	22	229.427	35.7882	135.111	23.209
427.8	2	2	23	207.788	45.7572	73.3944	40.0131
195.5	2	1	25	186	27.0053	54.8949	30.5734
702.6	2	2	21	164.943	37.325	50.5056	41.0555
135.5	2	2	23	216.269	80.7498	50.5564	69.927
305	2	2	17	286.188	83.834	62.2872	16.1639
141.3	2	2	26	197.05	60.235	104.854	45.4938
36.2	2	1	22	277.223	126.915	72.4218	30.9919
0	2	2	20	282.996	36.5672	71.342	20.0119
97.8	2	1	23	214.921	45.7877	58.6149	57.0995
194.7	2	2	20	117.695	64.535	136.698	47.2018
196.1	2	2	25	130.383	56.58	77.5997	28.2407
367.9	2	1	15	280.051	34.9587	66.2025	31.6129
290.4	2	1	17	192.809	81.7389	106.966	37.2892
174	2	2	22	268.346	79.4412	68.0924	22.9157
597.3	2	2	23	187.957	90.8019	165.113	39.8903
1032.8	2	2	19	142.633	146.401	162.265	47.8101
23.7	2	2	15	145.746	37.6095	18.9597	55.2224
147.5	2	2	18	192.783	121.201	169.243	40.8138
1042	2	2	16	271.081	102.154	94.0198	43.0425
557.1	2	2	25	124.449	66.6662	45.5256	58.2063
203.8	2	1	26	177.731	50.8387	110.019	23.9623
52	2	2	18	119.657	125.253	163.982	53.9087
233.2	2	1	17	152.704	64.2337	28.7637	28.3747
62.1	2	1	14	182.865	32.8683	54.8595	68.7921
4	2	2	15	195.147	45.0774	89.6249	59.0971
67.5	2	2	19	221.977	23.0102	163.709	54.5621
413.3	2	2	28	81.3309	114.321	279.575	54.1833
535.1	2	2	15	208.855	63.8872	67.4621	35.1808
57.5	2	2	18	264.602	102.258	218.529	18.4759
57.8	2	1	21	145.85	54.2137	109.999	17.6784
124	2	2	23	118.067	89.6172	290.463	21.2645
187.9	2	1	13	194.531	35.0721	9.40042	36.9919
119.9	2	2	21	183.462	47.8685	181.533	20.2604
250.9	2	1	23	213.732	7.70539	114.499	12.754
56.9	2	1	23	262.507	75.4707	0	25.3015
372.2	2	1	27	159.41	9.83635	67.8111	28.5392
234	2	2	18	206.502	117.245	120.683	11.9735
474.5	2	1	21	112.836	59.1477	151.409	59.2073
#NULL!	2	1	25	#NULL!	#NULL!	#NULL!	#NULL!
160.9	2	2	24	163.415	83.4002	157.967	35.0566
413.8	2	1	22	216.782	36.9498	108.391	25.6945
494.2	2	2	27	207.97	56.2206	148.214	34.776
558.6	2	1	28	181.132	100.983	58.2162	50.2593
462	2	2	21	113.965	77.9274	118.805	37.9516
129.3	2	2	24	143.364	177.919	67.5257	51.4349
614.2	2	1	23	214.881	63.2776	129.381	39.1833
#NULL!	2	1	18	170.581	131.649	292.903	26.8976
29.6	2	1	18	231.856	8.87205	2.94566	23.276
511.1	2	1	23	132.695	45.4956	105.103	38.5133
186.7	2	2	23	183.553	77.5482	179.282	9.37879
33.2	2	1	23	286.284	25.0166	52.7609	31.7664
288.4	2	2	24	134.77	29.7859	0	55.3427
129.3	2	2	17	195.846	69.8847	148.915	12.9736
148.3	2	2	23	102.419	7.1646	62.4456	103.631
61.5	2	1	25	191.944	77.3577	131.148	23.3074
626.5	2	1	27	121.024	108.934	88.1373	11.075
339.7	2	2	22	290.137	68.6775	113.428	0
642.6	2	2	21	190.224	56.6122	30.2081	37.2231
710	2	1	21	261.746	63.394	76.4841	37.8384
162.1	2	2	28	171.035	121.542	45.3965	33.9303
128.6	2	2	21	336.711	20.4744	32.7965	43.2211
87.6	2	2	17	173.102	45.597	75.1255	59.8396
239.4	2	2	25	270.045	159.936	26.3166	46.7731
297.8	2	1	17	163.376	134.63	41.9438	32.1569
199.8	2	1	22	164.168	288.286	45.7823	27.4694
380	2	2	17	140.068	98.0764	179.575	45.1503
182	2	1	24	97.1156	177.228	35.5324	0
#NULL!	2	1	17	260.657	29.7209	88.8118	31.5389
122.7	2	1	23	231.396	81.3603	61.1165	31.0486
102.5	2	2	20	209.096	82.716	76.5403	31.566
165.1	2	1	22	295.537	43.6164	9.28831	21.2502
211.9	2	1	24	449.98	23.9136	23.7209	8.13533
392.6	2	1	20	223.368	39.937	66.811	36.3472
338.9	2	1	25	253.548	84.7399	0	16.9753
#NULL!	2	2	21	292.668	107.868	46.2776	18.0749
110.3	2	2	21	182.952	14.9817	157.932	5.92245
95.1	2	1	20	339.226	19.2269	27.2593	0
283.6	2	2	21	127.466	80.5543	150.71	29.0655
336.9	2	2	21	138.176	138.86	347.212	37.3869
328.6	2	2	17	281.899	14.3634	7.16287	13.701
109.8	2	1	22	221.146	60.2234	26.5422	13.0225
20.6	2	2	25	346.155	48.6194	57.5542	0
48.9	2	2	22	175.24	172.25	289.53	11.4171
26.5	2	2	17	201.793	92.8673	12.3722	12.163
298.9	2	1	17	241.894	50.5515	64.7524	49.8465
61.2	2	2	13	244.614	96.6988	54.6013	7.67148
19	2	2	15	299.372	66.8551	52.0742	10.1837
13.3	2	2	13	437.482	156.158	15.4697	0
80.8	2	2	19	176.553	59.6064	47.3168	23.0805
104.3	2	2	16	331.675	10.0964	19.4963	11.12
284.7	2	2	21	289.069	80.9384	51.5414	34.5898
317.2	2	2	25	188.31	67.9919	107.392	25.9148
208.2	2	1	23	264.735	41.5861	20.1715	4.54848
4.1	2	2	18	378.903	56.0234	26.6416	7.63091
102	2	2	25	179.093	91.81	69.5635	46.6196
52.6	2	2	20	211.108	89.4982	108.53	39.2451
416.1	2	1	19	156.161	97.464	115.38	23.3899
83	2	2	25	257.41	47.7588	57.2532	21.937
245.1	2	1	21	312.93	30.956	20.4608	36.1632
160.3	2	2	23	171.939	81.2277	97.678	47.1785
195.6	2	1	19	147.962	79.6147	160.404	48.3607
#NULL!	2	2	26	169.642	71.8518	227.199	57.5098
379.4	2	2	19	278.223	46.1105	55.7331	14.3105
156	2	1	26	294.752	35.1057	6.32313	12.3008
113.9	2	1	26	278.541	11.0187	36.9085	21.6762
83.1	2	2	18	196.842	50.8324	34.7097	29.6504
97.1	2	2	17	116.41	66.904	86.6632	46.0867
417.1	2	2	16	185.238	61.5347	112.502	24.7399
262.2	2	2	25	228.655	34.6913	38.3935	15.4122
6.8	2	2	12	199.911	163.702	89.8002	7.66627
89.5	2	2	11	106.435	68.3504	108.152	17.698
60.5	2	2	16	236.624	38.5237	40.3061	31.1219
48.9	2	2	21	249.455	58.514	103.646	24.8919
168.7	2	2	18	236.148	199.923	131.779	24.9015
395.7	2	2	23	268.4	53.7479	38.4895	55.6724
62.8	2	1	19	267.171	104.223	4.71479	23.0314
900	2	2	26	226.595	149.161	140.306	42.0917
358.2	2	1	23	215.558	52.0536	15.0735	44.2078
211.4	2	2	23	270.644	132.017	156.542	11.5916
453.4	2	2	27	149.507	55.5556	46.7415	50.2133
44.3	2	1	24	212.673	139.522	107.05	29.6172
225.5	2	1	18	237.711	66.0534	172.233	37.0445
330	2	1	22	333.571	5.75411	0	17.9295
321.4	2	2	21	323.305	15.6012	83.8061	90.2576
657.7	2	1	23	226.129	102.495	29.0498	22.5735
543.6	2	2	21	134.975	32.9575	123.453	11.1548
140.1	2	2	29	165.989	118.771	102.11	46.4044
725.9	2	1	23	266.6	57.5717	44.6856	10.2995
415.4	2	1	24	276.321	39.1015	61.7189	13.0108
541.7	2	1	25	172.768	77.6182	61.8409	22.0304
245.8	2	1	23	194.637	68.1474	142.717	11.9341
29.7	2	1	22	341.718	111.877	227.325	46.8661
281.2	2	1	23	280.15	59.5134	81.7448	8.52308
322.7	2	1	12	129.488	50.2528	107.169	22.3939
238.4	2	1	20	180.593	50.526	76.2723	12.9561
243.1	2	2	23	222.469	52.3946	9.77884	34.513
520.6	2	1	21	206.175	64.5698	97.648	49.4343
519.6	2	1	20	183.492	71.291	89.6888	40.5247
253.9	2	2	20	177	87.5513	85.7337	61.3425
324.7	2	2	19	172.654	65.9331	94.693	9.6824
114	2	2	23	144.736	44.584	13.1049	48.6247
105.3	2	1	22	201.748	17.0275	79.5895	5.66801
156.6	2	1	21	162.344	94.9805	16.4077	6.96867
512.9	2	1	21	258.701	40.5654	107.159	20.4913
102.6	2	2	20	86.3331	26.9634	165.031	32.9672
#NULL!	2	2	27	152.004	97.7169	45.3306	69.2699
326.8	2	1	24	348.024	112.528	36.2873	2.6277
200	2	2	19	168.424	95.2679	168.187	19.9915
986	2	1	23	199.238	63.8821	66.9572	21.4164
73.6	2	1	26	258.009	73.8479	83.9479	34.7952
26.3	2	1	14	259.033	59.0786	54.5166	19.598
227.3	2	1	23	276.884	17.2361	44.4064	30.3335
178.4	2	1	18	271.531	30.2023	73.9798	24.4781
310.5	2	2	21	157.553	70.0505	54.6613	39.7902
133.3	2	1	22	182.634	54.2729	109.036	25.189
13.5	2	2	21	235.549	35.1626	113.38	21.9167
842.6	2	1	24	212.584	21.6452	38.1078	47.4158
56.2	2	2	17	219.472	17.5219	45.7093	35.5051
539.4	2	2	18	164.382	52.5426	70.3022	37.2675
265.2	2	2	21	152.822	45.0184	94.8549	39.9093
14.7	2	1	20	311.624	39.4595	68.6397	3.50825
52	2	1	16	211.381	79.2514	99.3956	47.8992
334.8	2	2	19	228.718	80.6924	101.203	22.1682
403.9	2	1	21	220.142	24.6101	49.2287	24.5907
651.6	2	2	28	149.578	99.0593	78.7409	72.3599
300.8	2	2	16	265.538	29.7714	28.6754	40.754
207.6	2	1	20	228.026	69.772	61.0785	26.9458
513.4	2	1	21	267.565	23.0673	195.321	9.56963
#NULL!	2	1	24	327.367	143.418	73.3596	7.90908
142.5	2	1	18	152.067	45.8808	82.1729	25.0769
366	2	1	17	286.022	30.5964	84.2526	26.808
178	2	1	19	178.108	48.8759	87.4518	22.9349
243.6	2	1	10	221.069	145.67	61.073	20.4142
150.7	2	2	19	213.413	119.386	96.4918	19.2862
338.2	2	1	25	194.966	29.8178	63.7341	53.6345
51.1	2	2	22	204.854	22.7801	121.054	23.1745
365.2	2	2	21	206.512	96.3046	60.4563	24.7843
658.7	2	1	20	219.934	67.202	72.097	41.2998
360.9	2	2	18	234.984	51.1618	74.4857	16.5395
473.5	2	1	25	211.376	9.54126	105.897	45.2161
412.1	2	1	17	228.493	43.2035	50.215	24.6147
405.2	2	2	26	132.796	44.6245	245.471	31.5282
406.7	2	1	13	174.53	12.2787	58.9809	6.2332
31.7	2	2	26	186.873	145.123	139.221	24.5774
1230.3	2	1	21	222.96	46.6306	12.104	12.2553
240.6	2	2	21	204.665	111.078	42.2034	26.5004
307.1	2	1	16	181.386	50.8676	43.4284	21.4528
293.9	2	1	22	280.699	20.99	26.6683	11.8095
139.2	2	1	17	140.487	24.1375	20.6903	102.227
367.7	2	1	19	173.853	94.8177	61.8376	24.0852
246.1	2	2	17	129.727	91.3385	64.9839	75.2467
#NULL!	2	1	16	292.197	22.3141	81.6639	31.1135
22.2	2	2	13	#NULL!	#NULL!	#NULL!	#NULL!
401.9	2	1	26	174.205	63.3382	70.0976	20.6537
446.5	2	1	23	154.226	13.9354	231.338	3.30484
88.5	2	2	22	154.686	164.628	91.0692	49.5289
357.8	2	2	24	195.079	76.1797	119.643	12.6337
259.9	2	1	18	232.496	95.4894	87.7521	43.9266
780.2	2	1	19	189.289	36.5951	32.6947	36.7752
210.3	2	2	22	252.559	78.7325	167.822	43.496
565.4	2	1	25	185.216	92.6082	113.891	61.2595
#NULL!	2	2	17	337.392	41.5716	26.7504	5.82002
191.9	2	2	20	102.226	151.243	137.382	44.7137
476.5	2	2	18	163.789	23.6875	87.9273	6.29128
508.8	2	1	20	173.224	43.5242	47.6398	26.8569
306.4	2	2	19	112.628	151.65	56.7146	40.6814
941.4	2	2	18	163.744	79.7513	100.287	38.1654
466.3	2	1	21	270.422	40.7296	65.0448	29.5624
39.1	2	2	22	282.051	41.6666	25.0028	34.4171
625.9	2	1	18	276.421	54.5928	94.7818	58.9543
470.1	2	1	14	220.818	77.8905	28.5252	13.5914
912	2	1	25	95.4717	39.2636	107.054	47.0008
109.8	2	2	21	114.517	31.4315	74.1517	27.8278
38.8	2	1	26	273.25	20.6629	71.3424	28.5237
12.1	2	2	14	191.436	65.6115	135.025	14.2339
146.1	2	2	18	188.776	56.5117	13.7689	23.6356
383.5	2	2	14	191.017	106.063	167.675	16.2473
454.5	2	2	21	154.965	99.4574	135.502	63.2414
77	2	1	10	229.603	42.6791	72.5424	23.1663
363.5	2	1	19	161.896	34.414	42.8296	40.242
34.2	2	2	25	191.099	43.4621	75.3024	13.8436
109.2	2	2	20	208.234	68.4197	84.5461	94.5272
89.9	2	2	6	246.523	47.9551	92.9153	26.6297
122.7	2	1	21	262.759	44.9141	52.6155	21.9868
50.2	2	1	21	295.88	90.9237	81.555	49.9257
244.8	2	1	19	279.89	97.8659	205.344	15.6994
39.3	2	2	20	93.1073	39.9873	21.9221	41.6581
36.7	2	2	24	161.76	80.3747	41.0186	78.1153
169.5	2	1	18	186.06	65.8109	97.7023	30.485
19.1	2	2	18	168.715	59.6756	98.8164	42.6359
248.1	2	2	26	158.074	72.2708	77.7697	36.2336
228	2	1	19	210.345	47.97	61.6905	15.2062
125.4	2	2	11	379.023	21.8204	20.3626	7.53186
178.3	2	1	19	150.024	69.6964	145.715	15.0912
432.8	2	2	18	178.909	48.3026	78.2233	46.1279
96	2	1	21	132.928	100.31	152.781	26.2288
398.6	2	2	13	204.63	49.3935	77.5396	52.8745
428.3	2	1	16	363.277	7.79755	27.1287	8.99717
155.7	2	1	20	296.274	37.419	71.3751	6.17558
302	2	2	21	142.01	71.3405	135.812	47.0261
76.2	2	2	11	177.86	98.8605	95.2821	32.5547
235	2	2	20	322.768	49.926	88.9365	15.691
77.1	2	1	15	287.116	20.7149	27.6049	19.2406
